# Supplementary material for: A second ortho­rhom­bic polymorph of 3,5-diphenyl-4H-1,2,4-triazol-4-amine
Source: Acta Crystallogr Sect E Struct Rep Online. 2009 Aug 29;65(Pt 9):o2261. doi: 10.1107/S1600536809033807 (PMC2970008; doi:10.1107/S1600536809033807)
Supplement: Supplementary file 2 [file e-65-o2261-Isup2.hkl]

# 
# h,k,l, Fc-squared, Fo-squared, sigma(Fo-squared) and status flag 
# 
data_I
_shelx_title ' 1 in Pbca' 
_shelx_refln_list_code          4 
_shelx_F_calc_maximum      397.68 
_exptl_crystal_F_000       992.00 
_reflns_d_resolution_high  0.8108 
 
loop_ 
 _symmetry_equiv_pos_as_xyz 
 'x, y, z' 
 '-x+1/2, -y, z+1/2' 
 '-x, y+1/2, -z+1/2' 
 'x+1/2, -y+1/2, -z' 
 '-x, -y, -z' 
 'x-1/2, y, -z-1/2' 
 'x, -y-1/2, z-1/2' 
 '-x-1/2, y-1/2, z' 
 
_cell_length_a     7.5521 
_cell_length_b    11.2309 
_cell_length_c    28.2775 
_cell_angle_alpha  90.000 
_cell_angle_beta   90.000 
_cell_angle_gamma  90.000 
 
_shelx_F_squared_multiplier     1.000 
 
loop_ 
 _refln_index_h 
 _refln_index_k 
 _refln_index_l 
 _refln_F_squared_calc 
 _refln_F_squared_meas 
 _refln_F_squared_sigma 
 _refln_observed_status 
   2   0   0     7314.44     7807.68    206.14 o 
   4   0   0     7026.81     7266.02    194.05 o 
   6   0   0       22.74       35.50      5.30 o 
   2   1   0   158150.28   151512.56   2844.04 o 
   4   1   0      161.94      148.80      5.84 o 
   6   1   0       94.85       75.00     11.40 o 
   0   2   0    80215.02    76830.97   2158.15 o 
   2   2   0      993.43      939.86     13.96 o 
   4   2   0     5266.80     5571.71    106.25 o 
   6   2   0        5.37        1.49      4.99 o 
   2   3   0     1347.68     1321.69     19.13 o 
   4   3   0      225.81      195.63      8.83 o 
   6   3   0     2258.47     2173.60     45.62 o 
   0   4   0     4130.15     4423.80    126.50 o 
   2   4   0      570.66      556.25     14.32 o 
   4   4   0     3624.10     3690.62     59.44 o 
   6   4   0       24.10       23.17      5.79 o 
   2   5   0      412.17      445.56     10.81 o 
   4   5   0      182.42      192.93      7.42 o 
   6   5   0     1522.32     1521.59     49.83 o 
   0   6   0     3529.24     4062.55    118.18 o 
   2   6   0      212.19      266.57      7.71 o 
   4   6   0      500.14      461.52     13.18 o 
   6   6   0      116.29      133.85     11.22 o 
   8   6   0      187.36      183.04     15.04 o 
   2   7   0     1344.92     1292.06     29.30 o 
   4   7   0      281.74      272.54     14.92 o 
   6   7   0       36.55       27.36      7.15 o 
   8   7   0       44.07       51.52      9.74 o 
   0   8   0     1324.03     1160.15     39.10 o 
   2   8   0      417.34      381.81     11.96 o 
   4   8   0       12.48        8.38      4.93 o 
   6   8   0      126.09      143.71     13.06 o 
   2   9   0       26.25       33.52      6.29 o 
   4   9   0      258.77      239.13     15.41 o 
   6   9   0        7.42       14.79      6.66 o 
   0  10   0       83.87       88.99      8.38 o 
   2  10   0       50.06       45.36      7.64 o 
   4  10   0       10.91       10.45      3.84 o 
   6  10   0        1.79        4.06      6.35 o 
   2  11   0      102.98       90.22     10.48 o 
   4  11   0       27.98       43.15     14.91 o 
   2  12   0       78.89       96.13      8.09 o 
   4  12   0       78.97       65.55     15.47 o 
   2  13   0       54.94       34.90     12.82 o 
   1   1   1      355.79      303.85      3.63 o 
   2   1   1     1865.94     1825.38     20.84 o 
   3   1   1      221.54      257.67      4.59 o 
   4   1   1     1775.70     1855.76     26.63 o 
   5   1   1       11.15       11.43      2.22 o 
   6   1   1       14.05       18.01      3.38 o 
   7   1   1        1.38       -1.85      4.19 o 
   0   2   1     2867.50     3065.11     87.26 o 
   1   2   1       50.84       68.38      1.46 o 
   2   2   1     8716.68     9912.20     94.27 o 
   3   2   1       56.03       54.21      2.27 o 
   4   2   1       46.74       45.11      2.70 o 
   5   2   1       20.82       24.63      2.17 o 
   6   2   1      210.13      179.34      5.33 o 
   7   2   1       33.07       32.39      4.70 o 
   1   3   1     1591.91     1676.99     27.61 o 
   2   3   1      205.36      185.10      2.89 o 
   3   3   1       22.48       29.24      1.34 o 
   4   3   1     1159.98     1200.54     15.09 o 
   5   3   1       16.55       18.32      1.87 o 
   6   3   1        7.03       17.99      3.00 o 
   7   3   1        3.81        5.97      3.31 o 
   0   4   1     2300.03     2469.78     51.04 o 
   1   4   1        1.59        3.36      1.11 o 
   2   4   1        7.09       16.98      1.04 o 
   3   4   1      982.72     1039.34     12.12 o 
   4   4   1        7.21       18.81      1.58 o 
   5   4   1       97.75       97.27      3.47 o 
   6   4   1       51.22       39.08      3.61 o 
   7   4   1       40.67       52.70      5.84 o 
   1   5   1      340.97      346.37      7.77 o 
   2   5   1      104.58       99.80      2.60 o 
   3   5   1      976.68      944.27     12.21 o 
   4   5   1      139.61      134.86      5.13 o 
   5   5   1        2.33        1.87      1.21 o 
   6   5   1        0.00       11.56      3.79 o 
   7   5   1       81.86       96.55     16.64 o 
   8   5   1       19.09       39.69      8.63 o 
   0   6   1        2.99        5.98      4.44 o 
   1   6   1      339.06      367.65      8.59 o 
   2   6   1      690.27      660.77      9.94 o 
   3   6   1       57.93       69.75      2.61 o 
   4   6   1       22.26       23.68      2.32 o 
   5   6   1       34.87       34.10      4.31 o 
   6   6   1        0.04        2.17      3.02 o 
   7   6   1       17.26       17.14      9.00 o 
   8   6   1        2.94        5.92      6.29 o 
   1   7   1      660.20      665.01     13.92 o 
   2   7   1       70.65       73.49      2.62 o 
   3   7   1      395.55      376.43      9.62 o 
   4   7   1      100.09      112.29      5.24 o 
   5   7   1      185.39      174.89      8.70 o 
   6   7   1        0.04       -0.27      3.27 o 
   7   7   1       97.16       97.55      7.97 o 
   8   7   1       13.17       15.20      6.04 o 
   0   8   1        1.89        3.99      3.33 o 
   1   8   1      298.23      274.87     12.28 o 
   2   8   1       22.88       26.13      3.40 o 
   3   8   1      864.71      854.34     18.93 o 
   4   8   1        2.32        4.76      2.93 o 
   5   8   1      536.16      510.42     16.69 o 
   6   8   1        1.17        4.68      3.74 o 
   7   8   1       27.56       34.42      5.96 o 
   1   9   1        8.97        5.42      1.86 o 
   2   9   1       40.45       53.30      5.52 o 
   3   9   1      989.31     1032.10     30.05 o 
   4   9   1        0.75        0.42      2.44 o 
   5   9   1      246.26      240.28     22.64 o 
   6   9   1        5.78        6.50      3.83 o 
   7   9   1       32.97       29.73      4.94 o 
   0  10   1      185.35      194.12      8.54 o 
   1  10   1      395.32      400.68     24.04 o 
   2  10   1        1.89        3.80      2.22 o 
   3  10   1       15.97       16.90      3.11 o 
   4  10   1        0.00        1.74      2.31 o 
   5  10   1       75.34       79.33      5.84 o 
   6  10   1       11.32       10.83      3.53 o 
   1  11   1      217.12      219.97     12.51 o 
   2  11   1       32.03       40.48      4.48 o 
   3  11   1        1.83        1.28      2.19 o 
   4  11   1       10.09       15.97      3.40 o 
   5  11   1        0.46       -1.99      2.76 o 
   1  12   1        0.08        2.46      3.45 o 
   2  12   1        2.43        7.34      2.77 o 
   3  12   1      147.06      164.68      7.68 o 
   4  12   1        0.04        3.39      2.70 o 
   2  13   1        0.69        6.04      2.38 o 
   3  13   1       10.98       10.44      2.92 o 
   2   0   2    12350.90    13365.99    204.10 o 
   3   0   2     3965.07     4049.65     77.16 o 
   4   0   2     1065.93     1155.19     25.78 o 
   5   0   2      358.43      369.04     10.66 o 
   6   0   2      257.47      195.30      7.62 o 
   7   0   2       73.70       68.16      7.89 o 
   2   1   2    12048.86    13206.49    143.50 o 
   3   1   2      263.62      270.99      4.75 o 
   4   1   2     1882.84     1768.66     25.52 o 
   5   1   2      282.05      271.73      6.14 o 
   6   1   2       51.60       38.92      7.63 o 
   7   1   2       92.57       91.63      6.84 o 
   0   2   2     3866.29     3909.19    110.93 o 
   1   2   2       82.65       66.48      1.43 o 
   2   2   2     2674.74     2744.05     28.56 o 
   3   2   2      138.06      166.38      3.90 o 
   4   2   2     3155.77     3358.86     41.68 o 
   5   2   2       20.92       26.03      2.23 o 
   6   2   2       15.54       13.02      2.68 o 
   7   2   2      107.28      101.68     10.11 o 
   1   3   2      177.22      208.90      3.90 o 
   2   3   2     1100.40     1105.20     13.30 o 
   3   3   2      193.13      182.47      3.23 o 
   4   3   2        0.00        9.25      2.82 o 
   5   3   2      165.90      154.02      8.40 o 
   6   3   2     1135.46     1162.16     22.23 o 
   7   3   2        5.08        9.10      3.62 o 
   8   3   2        4.74        4.44      5.79 o 
   0   4   2     2576.46     2704.60     79.01 o 
   1   4   2       19.09       24.27      1.63 o 
   2   4   2       27.58       28.28      1.26 o 
   3   4   2      250.90      294.99      4.39 o 
   4   4   2     1674.46     1687.16     19.04 o 
   5   4   2       94.71      103.60      5.07 o 
   6   4   2        0.15       -0.75      2.17 o 
   7   4   2       29.72       31.60      4.92 o 
   8   4   2      209.81      223.71     15.53 o 
   1   5   2     2459.73     2686.33     45.52 o 
   2   5   2        7.44        7.80      1.26 o 
   3   5   2        1.02        1.01      0.96 o 
   4   5   2       15.08       15.65      1.72 o 
   5   5   2       22.14       25.85      2.64 o 
   6   5   2      417.26      376.46      8.98 o 
   7   5   2       57.69       60.09      6.90 o 
   8   5   2       47.79       45.11      9.00 o 
   0   6   2      176.41      188.65      6.88 o 
   1   6   2     1576.55     1722.46     30.55 o 
   2   6   2        9.83       11.68      1.16 o 
   3   6   2      448.48      477.79      8.06 o 
   4   6   2       41.74       36.71      2.99 o 
   5   6   2       53.43       48.37      5.74 o 
   6   6   2       71.71       73.79      5.02 o 
   7   6   2       25.52       22.07      4.92 o 
   8   6   2       33.90       15.78      7.64 o 
   1   7   2      874.44      868.89     17.26 o 
   2   7   2      300.84      249.95      8.44 o 
   3   7   2       81.09       90.20      6.85 o 
   4   7   2       75.48       71.84      4.46 o 
   5   7   2       48.75       61.75     13.74 o 
   6   7   2        0.40        0.71      3.18 o 
   7   7   2        6.43        8.97      4.05 o 
   8   7   2       27.22       28.10      8.38 o 
   0   8   2      461.29      399.63     12.24 o 
   1   8   2       45.69       43.70      2.76 o 
   2   8   2      170.07      184.87      6.48 o 
   3   8   2       50.36       55.47      3.63 o 
   4   8   2       12.55       20.08      4.35 o 
   5   8   2       11.24       11.92      4.05 o 
   6   8   2       14.62       19.16      7.70 o 
   7   8   2        6.27       15.26      4.77 o 
   1   9   2      432.87      422.75     13.69 o 
   2   9   2       29.51       33.78      3.80 o 
   3   9   2        0.01       -4.01      3.33 o 
   4   9   2       38.28       46.48      7.41 o 
   5   9   2        5.77       16.33      3.78 o 
   6   9   2        2.54       -0.74      2.91 o 
   7   9   2        5.88        7.71      5.27 o 
   0  10   2       65.52       52.07      4.70 o 
   1  10   2      509.01      509.77     16.26 o 
   2  10   2       19.49       13.95      4.24 o 
   3  10   2      145.27      140.81      6.48 o 
   4  10   2        0.00       -0.77      2.42 o 
   5  10   2        5.83        5.42      3.37 o 
   6  10   2        9.93       11.28      4.52 o 
   1  11   2      370.03      349.62     13.16 o 
   2  11   2       38.96       34.33      4.23 o 
   3  11   2      117.32      120.43      6.78 o 
   4  11   2       21.37       26.42      5.35 o 
   5  11   2        0.34        2.18      2.62 o 
   1  12   2      162.64      160.11     12.57 o 
   2  12   2       40.18       49.72      7.42 o 
   3  12   2       16.11       22.38      3.68 o 
   4  12   2       42.58       46.62      5.02 o 
   1  13   2        4.66        0.74      4.56 o 
   2  13   2       17.12       14.99      4.14 o 
   3  13   2       22.60       17.09      4.34 o 
   1   1   3      826.79     1006.53     13.02 o 
   2   1   3      972.32     1071.07     12.68 o 
   3   1   3     1873.52     1736.78     20.35 o 
   4   1   3     3340.92     3646.92     44.98 o 
   5   1   3       43.80       38.16      2.41 o 
   6   1   3       16.35       13.51      2.52 o 
   7   1   3        1.76       -0.54      5.05 o 
   0   2   3     3938.01     4224.75    120.20 o 
   1   2   3     3199.13     2993.46     33.81 o 
   2   2   3    16787.58    18404.14    199.77 o 
   3   2   3      111.29      114.96      2.61 o 
   4   2   3        3.93        8.64      1.38 o 
   5   2   3      315.01      329.32      8.20 o 
   6   2   3      567.41      587.34     17.38 o 
   7   2   3        9.83       16.48      3.81 o 
   8   2   3       17.98        6.66      5.79 o 
   1   3   3       31.58       28.80      1.08 o 
   2   3   3       37.39       36.73      1.53 o 
   3   3   3      602.27      575.22      7.96 o 
   4   3   3     4549.58     4843.68     54.53 o 
   5   3   3       13.42       15.19      1.76 o 
   6   3   3       69.90       62.48      4.25 o 
   7   3   3       31.55       36.85      7.27 o 
   8   3   3        8.48        6.90      6.16 o 
   0   4   3      300.63      294.55     11.84 o 
   1   4   3      229.24      191.48      4.17 o 
   2   4   3      450.65      432.82      6.03 o 
   3   4   3       10.26        6.45      1.02 o 
   4   4   3      243.35      258.13      4.83 o 
   5   4   3       65.38       60.40      3.42 o 
   6   4   3      285.10      258.72     11.32 o 
   7   4   3        0.01        1.26      4.38 o 
   8   4   3        0.16        4.44      5.55 o 
   1   5   3       28.71       24.65      3.37 o 
   2   5   3     1138.93     1213.08     15.13 o 
   3   5   3       36.39       28.77      1.89 o 
   4   5   3       48.15       38.97      2.01 o 
   5   5   3        7.99        8.87      1.91 o 
   6   5   3        0.13        2.12      1.90 o 
   7   5   3       81.65       68.14      6.49 o 
   8   5   3       50.12       38.45      8.75 o 
   0   6   3     2570.69     2827.12     84.36 o 
   1   6   3        4.81       12.49      1.71 o 
   2   6   3      718.96      691.16      9.57 o 
   3   6   3       22.62       18.28      1.50 o 
   4   6   3       12.42       17.95      2.66 o 
   5   6   3      138.25      122.74      6.50 o 
   6   6   3        2.73        3.48      2.48 o 
   7   6   3        3.83        4.35      3.87 o 
   8   6   3        8.64       12.08      6.78 o 
   1   7   3       36.31       40.56      2.81 o 
   2   7   3      299.91      326.98      7.46 o 
   3   7   3      637.12      600.06     11.92 o 
   4   7   3      153.02      156.73      5.49 o 
   5   7   3       28.63       34.65      4.97 o 
   6   7   3       46.14       45.49      5.80 o 
   7   7   3       50.94       54.83      7.52 o 
   0   8   3      142.47      146.31      6.70 o 
   1   8   3      723.36      620.98     13.62 o 
   2   8   3       10.75       10.57      1.91 o 
   3   8   3        5.76        5.23      2.13 o 
   4   8   3       52.15       52.04      5.05 o 
   5   8   3      285.06      294.28     11.34 o 
   6   8   3        0.08        2.71      2.77 o 
   7   8   3        6.78        4.50      3.30 o 
   1   9   3      129.76      122.75      5.45 o 
   2   9   3       63.72       81.18      7.39 o 
   3   9   3      618.41      614.67     19.24 o 
   4   9   3       46.75       51.44      5.27 o 
   5   9   3        1.57        5.19      2.83 o 
   6   9   3        0.41       -2.79      2.63 o 
   7   9   3        6.14        4.47      3.64 o 
   0  10   3      377.68      343.68     12.07 o 
   1  10   3      327.47      316.17      9.60 o 
   2  10   3       29.51       27.09      3.66 o 
   3  10   3       40.29       44.94      4.86 o 
   4  10   3        0.24       -1.57      2.28 o 
   5  10   3       22.32       14.69      3.76 o 
   6  10   3       26.52       32.15      5.02 o 
   1  11   3      191.51      190.90     18.61 o 
   2  11   3       82.32       85.49      6.20 o 
   3  11   3        8.04        8.30      2.59 o 
   4  11   3       19.20       21.26      4.73 o 
   5  11   3        9.75        8.96      3.27 o 
   1  12   3       11.75       10.90      3.62 o 
   2  12   3        0.50        4.86      2.44 o 
   3  12   3       88.30      100.40      6.15 o 
   4  12   3        0.11        0.93      2.72 o 
   1  13   3       15.01       14.05      5.92 o 
   2  13   3        3.39        4.35      3.40 o 
   3  13   3        0.65        3.64      2.56 o 
   0   0   4      498.61      541.30     15.55 o 
   1   0   4     1002.99      921.07     15.70 o 
   2   0   4     1046.46      971.92     12.93 o 
   3   0   4     1312.11     1237.79     21.07 o 
   4   0   4     1209.04     1144.71     24.40 o 
   5   0   4      775.21      692.76     16.74 o 
   6   0   4      160.52      163.81     10.72 o 
   7   0   4        0.04       -2.96      3.33 o 
   1   1   4     3940.35     3754.91     48.81 o 
   2   1   4     2233.48     2201.02     21.72 o 
   3   1   4     1114.09     1195.87     14.49 o 
   4   1   4      116.47      123.78      3.31 o 
   5   1   4        0.80        4.69      1.48 o 
   6   1   4       27.20       20.39      3.61 o 
   7   1   4      170.67      118.41      7.27 o 
   8   1   4       58.02       48.81      8.38 o 
   0   2   4      844.54      678.25     14.67 o 
   1   2   4        2.95        0.60      0.67 o 
   2   2   4       82.37       84.00      2.50 o 
   3   2   4       34.56       28.25      1.41 o 
   4   2   4      205.19      202.12      4.70 o 
   5   2   4      353.04      372.23      6.91 o 
   6   2   4      177.81      183.98      6.53 o 
   7   2   4      121.53      134.61      7.77 o 
   8   2   4        1.80        3.82      5.30 o 
   1   3   4      159.45      162.73      3.05 o 
   2   3   4       47.70       59.33      2.13 o 
   3   3   4      432.80      417.26      6.99 o 
   4   3   4      385.54      473.16      7.26 o 
   5   3   4      745.12      747.59     15.24 o 
   6   3   4        2.44        4.14      1.91 o 
   7   3   4        0.39       -1.37      3.70 o 
   8   3   4       37.48       30.69      7.52 o 
   0   4   4       57.63       69.15      5.18 o 
   1   4   4       65.48       60.00      2.46 o 
   2   4   4      138.51      136.59      2.95 o 
   3   4   4      350.48      321.12      6.01 o 
   4   4   4        6.72        6.83      1.40 o 
   5   4   4        5.21        2.61      1.43 o 
   6   4   4       97.49      103.22      8.33 o 
   7   4   4       60.15       68.28      9.37 o 
   8   4   4        1.83        3.70      5.55 o 
   1   5   4      425.04      478.63      8.71 o 
   2   5   4       44.76       38.02      1.78 o 
   3   5   4        0.21        0.56      0.76 o 
   4   5   4       30.61       36.56      2.27 o 
   5   5   4        0.98        0.14      1.45 o 
   6   5   4       25.93       24.09      2.87 o 
   7   5   4       76.54       80.61     10.23 o 
   8   5   4       27.60       26.75      8.01 o 
   0   6   4      171.57      148.16      8.88 o 
   1   6   4      712.66      695.68     12.19 o 
   2   6   4       68.42       67.36      2.14 o 
   3   6   4       15.57       16.52      1.94 o 
   4   6   4      109.28      116.73      4.67 o 
   5   6   4      156.10      152.08      6.11 o 
   6   6   4       15.33       14.69      3.29 o 
   7   6   4      102.41      109.64     11.22 o 
   8   6   4       14.83        9.39      5.11 o 
   1   7   4      492.44      462.95     10.63 o 
   2   7   4       43.69       43.15      2.77 o 
   3   7   4       21.12       23.72      2.28 o 
   4   7   4       23.78       28.21      2.91 o 
   5   7   4      227.41      212.92      6.81 o 
   6   7   4       59.63       58.12      5.31 o 
   7   7   4       45.23       46.55      5.09 o 
   0   8   4       59.79       54.85      4.40 o 
   1   8   4       80.62       84.77      4.16 o 
   2   8   4       60.89       55.05      4.95 o 
   3   8   4       63.35       55.99      4.13 o 
   4   8   4       72.86       68.71      5.35 o 
   5   8   4        0.95        1.46      2.73 o 
   6   8   4        2.33        5.35      2.99 o 
   7   8   4       18.24       25.14      4.47 o 
   1   9   4      393.36      368.93     10.24 o 
   2   9   4       73.33       64.57      4.44 o 
   3   9   4        0.13        5.91      3.07 o 
   4   9   4       27.28       29.47      4.11 o 
   5   9   4        0.04        1.88      2.68 o 
   6   9   4        0.19        3.72      3.16 o 
   7   9   4        0.01        1.63      3.64 o 
   0  10   4       72.60       87.26      8.75 o 
   1  10   4      605.90      560.66     23.79 o 
   2  10   4        9.17       13.98      4.00 o 
   3  10   4       77.25       78.57      7.13 o 
   4  10   4        1.67       -0.10      2.59 o 
   5  10   4        0.04       -0.39      4.45 o 
   6  10   4        3.92        5.71      3.60 o 
   1  11   4      354.25      356.48     16.94 o 
   2  11   4       10.51       10.76      2.88 o 
   3  11   4      253.63      262.13     10.79 o 
   4  11   4        0.20        4.72      2.85 o 
   5  11   4       11.90       18.49      4.26 o 
   1  12   4      251.66      227.35     16.52 o 
   2  12   4        0.84        1.11      2.28 o 
   3  12   4        0.11       -0.09      3.34 o 
   4  12   4       11.30       18.66      3.50 o 
   1  13   4        0.37       -0.86      3.82 o 
   2  13   4        2.91        2.89      5.42 o 
   3  13   4      109.92      112.64      6.72 o 
   1   1   5     2270.67     2125.33     22.74 o 
   2   1   5      125.57      120.22      2.12 o 
   3   1   5       74.35       57.06      1.98 o 
   4   1   5     2468.35     2591.72     32.67 o 
   5   1   5       76.28       67.18      2.74 o 
   6   1   5        2.63        5.86      3.00 o 
   7   1   5        3.47        8.41      3.28 o 
   8   1   5       13.52       16.89      6.16 o 
   0   2   5        5.06        7.86      1.30 o 
   1   2   5        2.01       -0.15      0.52 o 
   2   2   5    13917.33    14756.57    178.85 o 
   3   2   5      700.13      713.23      8.60 o 
   4   2   5       96.98       92.28      2.66 o 
   5   2   5       72.96       72.64      3.45 o 
   6   2   5      131.63      142.75      7.47 o 
   7   2   5        1.13        5.84      3.82 o 
   8   2   5       12.09       11.83      5.67 o 
   1   3   5       13.90       15.83      1.38 o 
   2   3   5        6.98        7.21      1.08 o 
   3   3   5      417.72      433.88      6.76 o 
   4   3   5     1783.21     1862.81     22.43 o 
   5   3   5        2.40       -0.04      1.48 o 
   6   3   5       58.16       53.42      3.50 o 
   7   3   5       20.97       20.81      7.58 o 
   8   3   5        1.03        0.25      4.93 o 
   0   4   5      240.17      168.90      8.51 o 
   1   4   5      756.49      781.77     12.29 o 
   2   4   5        0.02        0.18      0.64 o 
   3   4   5      148.02      148.28      4.10 o 
   4   4   5      523.36      469.20     11.09 o 
   5   4   5      122.69      126.01      4.05 o 
   6   4   5       41.93       33.38      3.12 o 
   7   4   5        2.59        6.64      3.64 o 
   8   4   5       12.78       20.21      7.15 o 
   1   5   5      969.44      971.39     18.38 o 
   2   5   5     1031.60      978.63     12.54 o 
   3   5   5      146.15      155.93      3.48 o 
   4   5   5      284.52      262.07      5.36 o 
   5   5   5       22.87       21.08      2.47 o 
   6   5   5      120.49      124.71      7.60 o 
   7   5   5       33.80       43.72      5.57 o 
   8   5   5       28.11       25.16      6.10 o 
   0   6   5      994.47      927.70     31.95 o 
   1   6   5      276.86      341.51      7.14 o 
   2   6   5      857.70      834.73     14.52 o 
   3   6   5      243.10      229.10      5.97 o 
   4   6   5      132.59      123.44      4.23 o 
   5   6   5       29.90       23.82      2.51 o 
   6   6   5        4.21       10.09      2.33 o 
   7   6   5        0.45        4.06      5.81 o 
   8   6   5        3.60        6.43      4.38 o 
   1   7   5      422.34      434.59      8.89 o 
   2   7   5       83.67       89.45      3.78 o 
   3   7   5        2.02        0.10      1.24 o 
   4   7   5       91.17       94.78      4.57 o 
   5   7   5       18.81       20.22      2.81 o 
   6   7   5        5.88        3.75      3.59 o 
   7   7   5        9.74        3.68      5.15 o 
   0   8   5       31.14       33.65      4.93 o 
   1   8   5       82.54       75.71      4.35 o 
   2   8   5       32.90       35.41      2.85 o 
   3   8   5      222.36      239.75      7.98 o 
   4   8   5       78.14       87.94      5.16 o 
   5   8   5        2.96        1.14      2.54 o 
   6   8   5        4.85        0.32      2.87 o 
   7   8   5        0.00        1.94      3.25 o 
   1   9   5      234.47      232.72      7.82 o 
   2   9   5       41.91       42.74      3.22 o 
   3   9   5        2.19        1.54      2.00 o 
   4   9   5        9.54       11.85      3.90 o 
   5   9   5       20.40       23.66      4.03 o 
   6   9   5        0.05       -0.54      3.18 o 
   0  10   5       50.52       53.98      7.27 o 
   1  10   5       28.44       33.96      3.14 o 
   2  10   5        1.05        2.44      2.61 o 
   3  10   5       46.83       47.61      5.97 o 
   4  10   5        4.75        9.09      3.28 o 
   5  10   5        1.93        4.67      3.31 o 
   6  10   5        1.08        4.62      3.60 o 
   1  11   5       13.02       16.24      5.92 o 
   2  11   5        2.77        9.74      2.83 o 
   3  11   5        3.41        1.33      3.09 o 
   4  11   5        2.01       -0.93      4.02 o 
   5  11   5        0.19        1.31      3.09 o 
   1  12   5        7.63        3.96      2.77 o 
   2  12   5        6.20        9.43      2.78 o 
   3  12   5        1.53        9.53      3.01 o 
   4  12   5       20.78       17.82      3.50 o 
   1  13   5        0.12        6.60      4.75 o 
   2  13   5       18.68       17.69      4.44 o 
   0   0   6     9371.16    10293.76    550.94 o 
   1   0   6     4478.49     4077.47     76.22 o 
   2   0   6       43.24       61.61      1.77 o 
   3   0   6     2213.01     2152.36     27.76 o 
   4   0   6      592.61      571.65     13.95 o 
   5   0   6      140.24      106.84      5.18 o 
   6   0   6       17.24        9.61      4.81 o 
   7   0   6       49.92       37.96      7.03 o 
   8   0   6       70.82       59.41      8.63 o 
   1   1   6     9465.83     9203.05     88.79 o 
   2   1   6      522.14      526.36      6.34 o 
   3   1   6      334.21      340.89      4.67 o 
   4   1   6       10.59       16.05      1.20 o 
   5   1   6       11.21       16.24      2.01 o 
   6   1   6      225.22      209.99     13.56 o 
   7   1   6        0.88       -3.10      2.52 o 
   8   1   6        3.72        3.35      3.56 o 
   0   2   6      446.26      416.89      6.09 o 
   1   2   6       86.91       72.84      1.62 o 
   2   2   6       68.56       55.28      3.26 o 
   3   2   6       97.86       95.86      1.95 o 
   4   2   6        6.09        7.91      0.97 o 
   5   2   6        0.78        0.18      1.36 o 
   6   2   6       14.05       14.36      2.88 o 
   7   2   6        4.58        0.86      3.13 o 
   8   2   6        1.12        4.93      5.42 o 
   1   3   6      442.16      386.28      7.17 o 
   2   3   6      364.14      386.77      6.64 o 
   3   3   6       30.81       29.89      1.73 o 
   4   3   6       64.61       66.69      2.58 o 
   5   3   6      137.26      109.25      5.77 o 
   6   3   6       98.75      116.80     11.92 o 
   7   3   6        0.03        0.28      2.87 o 
   8   3   6       15.17       16.52      6.78 o 
   0   4   6     4515.22     5028.26     98.74 o 
   1   4   6      104.95       77.96      3.28 o 
   2   4   6       71.59       72.53      2.62 o 
   3   4   6       55.89       52.69      2.44 o 
   4   4   6       27.37       24.72      1.89 o 
   5   4   6        2.57        0.12      1.18 o 
   6   4   6       42.20       34.55      3.52 o 
   7   4   6       19.15       18.81      2.96 o 
   8   4   6       50.49       53.63      6.65 o 
   1   5   6      269.45      257.16     11.94 o 
   2   5   6     1244.16     1436.37     19.59 o 
   3   5   6       62.46       57.31      2.68 o 
   4   5   6       34.40       32.79      2.96 o 
   5   5   6        5.67        5.96      1.74 o 
   6   5   6       89.34       85.13      5.00 o 
   7   5   6       34.62       37.70      3.75 o 
   8   5   6        0.08        5.14      3.67 o 
   0   6   6      841.12      922.14     31.94 o 
   1   6   6      109.59      103.12      4.35 o 
   2   6   6       10.13       13.84      1.88 o 
   3   6   6       33.12       27.25      2.60 o 
   4   6   6       30.24       37.92      2.97 o 
   5   6   6      134.79      121.66      4.52 o 
   6   6   6        7.30        9.90      2.15 o 
   7   6   6       80.64      101.78      6.58 o 
   8   6   6       12.05        7.90      4.27 o 
   1   7   6        5.28        6.12      1.36 o 
   2   7   6        0.02        1.57      1.30 o 
   3   7   6       55.75       56.53      3.93 o 
   4   7   6       22.21       21.52      2.73 o 
   5   7   6      438.27      443.67     10.52 o 
   6   7   6        4.62        6.93      2.25 o 
   7   7   6       36.30       33.58      6.01 o 
   0   8   6      538.76      482.18     20.71 o 
   1   8   6       79.34       88.88      4.94 o 
   2   8   6       18.80       24.85      2.98 o 
   3   8   6      529.15      495.93     12.64 o 
   4   8   6        0.00       -2.38      1.60 o 
   5   8   6       13.40       17.94      2.97 o 
   6   8   6       14.19       14.08      3.52 o 
   7   8   6       24.16       33.05      4.86 o 
   1   9   6      706.56      675.94     15.69 o 
   2   9   6      286.30      291.13      7.73 o 
   3   9   6       30.70       41.42      4.08 o 
   4   9   6       15.01       19.43      3.57 o 
   5   9   6       34.10       35.11      4.72 o 
   6   9   6        9.89       12.26      3.64 o 
   0  10   6      364.52      317.55     17.01 o 
   1  10   6      473.71      426.06     10.20 o 
   2  10   6        0.02       -0.27      1.77 o 
   3  10   6      104.28       91.09     14.79 o 
   4  10   6        8.25       10.62      4.07 o 
   5  10   6        6.06        0.48      2.76 o 
   6  10   6        1.46        5.46      5.04 o 
   1  11   6      175.14      161.81      9.10 o 
   2  11   6       42.85       36.06      4.27 o 
   3  11   6      208.25      209.05     11.11 o 
   4  11   6       19.79       27.12      4.52 o 
   5  11   6        2.37        7.98      3.59 o 
   0  12   6       10.34        8.53      3.22 o 
   1  12   6      164.38      177.51     15.35 o 
   2  12   6       37.03       40.09      4.51 o 
   3  12   6        0.02        3.04      2.53 o 
   4  12   6        0.03        3.64      2.53 o 
   1  13   6        0.00        6.79      3.12 o 
   2  13   6        0.00        3.42      3.19 o 
   1   1   7      166.65      223.25      3.07 o 
   2   1   7      443.28      462.88      5.77 o 
   3   1   7      282.94      271.73      4.14 o 
   4   1   7       64.23       79.11      3.20 o 
   5   1   7       20.71       17.25      1.58 o 
   6   1   7       21.01       20.60      2.94 o 
   7   1   7        0.94       -0.45      2.96 o 
   8   1   7        4.41        5.30      3.56 o 
   0   2   7      157.60      155.98      2.93 o 
   1   2   7      136.53      165.73      2.54 o 
   2   2   7       93.19       71.20      1.77 o 
   3   2   7       48.13       62.48      2.63 o 
   4   2   7      235.00      251.72      4.37 o 
   5   2   7       25.06       18.85      2.00 o 
   6   2   7        0.65       -0.25      1.78 o 
   7   2   7        3.38        2.62      2.34 o 
   8   2   7       13.90       21.85      4.75 o 
   1   3   7      341.66      352.42      6.01 o 
   2   3   7       20.28       12.81      1.35 o 
   3   3   7        5.22        7.38      1.36 o 
   4   3   7       61.87       56.53      2.61 o 
   5   3   7       95.70       97.15      3.37 o 
   6   3   7      136.81      136.59      5.35 o 
   7   3   7       10.81        9.04      2.83 o 
   8   3   7        0.09       -7.21      4.81 o 
   0   4   7     1967.77     2002.12     44.58 o 
   1   4   7      117.70      143.08      4.66 o 
   2   4   7      966.60      978.76     14.27 o 
   3   4   7      330.36      317.55      7.29 o 
   4   4   7      225.25      206.44      4.63 o 
   5   4   7      194.06      172.36      4.82 o 
   6   4   7        0.03        1.75      1.86 o 
   7   4   7        0.88       -0.62      1.96 o 
   8   4   7       22.52       18.09      4.77 o 
   1   5   7        0.69        5.23      1.55 o 
   2   5   7       22.14       30.58      2.38 o 
   3   5   7      818.20      816.16     12.81 o 
   4   5   7      127.13      111.69      3.52 o 
   5   5   7        1.50        2.46      1.61 o 
   6   5   7      128.09      123.76      5.25 o 
   7   5   7        6.63       10.70      2.69 o 
   8   5   7       29.15       38.06      6.16 o 
   0   6   7       29.14       19.25      2.74 o 
   1   6   7      287.32      292.28      7.92 o 
   2   6   7       33.87       31.29      2.44 o 
   3   6   7       47.97       49.70      3.01 o 
   4   6   7       85.59       93.33      3.44 o 
   5   6   7       51.31       48.91      3.24 o 
   6   6   7       26.80       32.14      3.02 o 
   7   6   7        0.02        2.58      2.20 o 
   8   6   7       20.11       14.81      4.78 o 
   1   7   7      117.42      118.71      4.02 o 
   2   7   7      224.00      224.87      6.17 o 
   3   7   7        3.68        3.89      1.44 o 
   4   7   7       95.67       90.96      4.60 o 
   5   7   7       11.78       14.74      2.60 o 
   6   7   7       17.37       21.64      2.95 o 
   7   7   7        1.20       -1.62      3.45 o 
   0   8   7      567.07      535.13     15.40 o 
   1   8   7       77.46       73.43      4.48 o 
   2   8   7      179.64      176.54      6.77 o 
   3   8   7       40.37       38.14      3.75 o 
   4   8   7       38.03       34.87      3.52 o 
   5   8   7       26.10       27.50      3.30 o 
   6   8   7       16.95       15.78      3.64 o 
   7   8   7        2.48        4.50      4.31 o 
   1   9   7       43.27       37.04      3.66 o 
   2   9   7      232.03      210.83      6.49 o 
   3   9   7      113.40      126.62      6.19 o 
   4   9   7       29.17       31.55      3.86 o 
   5   9   7        1.27       -2.23      3.11 o 
   6   9   7       11.77       13.35      4.78 o 
   0  10   7      181.19      161.36      8.10 o 
   1  10   7       83.66       71.69      4.97 o 
   2  10   7       11.44        8.07      2.53 o 
   3  10   7       22.01       18.51      4.16 o 
   4  10   7       94.01       96.02      7.35 o 
   5  10   7        3.49        2.19      3.10 o 
   6  10   7        0.77       -0.43      3.17 o 
   1  11   7       81.46       65.79      6.27 o 
   2  11   7      134.63      154.04      9.59 o 
   3  11   7       22.01       25.87      4.81 o 
   4  11   7       20.22       23.06      3.96 o 
   5  11   7        1.43        1.74      3.06 o 
   0  12   7       92.34      106.05      7.63 o 
   1  12   7        3.12       11.20      3.47 o 
   2  12   7       23.13       32.42      6.53 o 
   3  12   7       51.53       52.08      5.79 o 
   4  12   7       44.78       54.40      6.05 o 
   1  13   7        6.07        9.00      2.73 o 
   2  13   7       40.30       50.23      6.67 o 
   0   0   8     3455.93     3405.78     66.82 o 
   1   0   8      347.82      307.93      4.93 o 
   2   0   8       65.52       81.19      2.69 o 
   3   0   8      120.57      145.98      3.23 o 
   4   0   8      150.35      152.38      4.00 o 
   5   0   8      104.77      119.41      5.37 o 
   6   0   8       14.70       25.76      5.79 o 
   7   0   8        0.96       -1.85      4.44 o 
   8   0   8       50.34       62.12      9.24 o 
   1   1   8       47.67       38.91      1.35 o 
   2   1   8       92.70       77.42      1.87 o 
   3   1   8        0.83        0.86      0.65 o 
   4   1   8       27.19       25.62      1.54 o 
   5   1   8       29.22       25.52      2.51 o 
   6   1   8      201.86      204.19      7.21 o 
   7   1   8       65.52       74.88     16.64 o 
   8   1   8       13.18       13.51      4.16 o 
   0   2   8     2066.59     2038.27     25.78 o 
   1   2   8      200.42      190.90      3.10 o 
   2   2   8      154.34      171.62      3.07 o 
   3   2   8       16.92       16.69      1.17 o 
   4   2   8      117.02      134.06      3.04 o 
   5   2   8       65.26       67.39      2.81 o 
   6   2   8       21.34       21.12      2.69 o 
   7   2   8        4.46        5.48      2.62 o 
   8   2   8        6.30        9.87      3.92 o 
   1   3   8     1900.42     1748.70     22.79 o 
   2   3   8     1994.10     1950.20     23.22 o 
   3   3   8       79.76       90.44      3.08 o 
   4   3   8        0.91        0.73      0.99 o 
   5   3   8       37.45       44.09      2.46 o 
   6   3   8        7.83        3.26      1.91 o 
   7   3   8       24.78       27.64      3.28 o 
   8   3   8       13.57       18.52      4.65 o 
   0   4   8     3115.18     3437.64     68.78 o 
   1   4   8      984.69      964.92     15.34 o 
   2   4   8       51.00       55.77      2.48 o 
   3   4   8      172.73      176.65      4.49 o 
   4   4   8       26.84       32.28      2.11 o 
   5   4   8       17.20       22.37      2.05 o 
   6   4   8        9.29       11.24      2.48 o 
   7   4   8        0.92        3.63      2.14 o 
   8   4   8        5.17        5.93      3.99 o 
   1   5   8      568.37      539.31     10.11 o 
   2   5   8      374.41      388.45      7.29 o 
   3   5   8       35.98       32.91      2.48 o 
   4   5   8       88.08       97.94      4.77 o 
   5   5   8       19.15       20.31      2.07 o 
   6   5   8        0.00        4.71      2.22 o 
   7   5   8       17.55       18.80      4.36 o 
   8   5   8        6.45        8.65      4.68 o 
   0   6   8       48.83       48.13      3.79 o 
   1   6   8       21.86       20.19      2.41 o 
   2   6   8      201.73      198.26      5.55 o 
   3   6   8      112.62       96.94      4.04 o 
   4   6   8      137.73      122.80      3.85 o 
   5   6   8       34.20       25.56      2.65 o 
   6   6   8       18.08       22.00      3.28 o 
   7   6   8       11.44       14.89      5.12 o 
   8   6   8        0.04       -0.07      2.80 o 
   1   7   8       47.68       48.22      4.36 o 
   2   7   8       89.94       95.06      4.05 o 
   3   7   8       12.62        9.33      1.96 o 
   4   7   8        2.33        4.69      2.04 o 
   5   7   8       67.12       64.51      3.82 o 
   6   7   8       51.92       57.52      4.90 o 
   7   7   8       33.86       39.84      4.07 o 
   0   8   8      140.73      133.11      6.57 o 
   1   8   8       73.58       83.82      5.17 o 
   2   8   8       61.38       55.93      3.44 o 
   3   8   8      168.21      178.26      5.83 o 
   4   8   8       63.57       77.97      4.59 o 
   5   8   8       40.69       35.89      3.69 o 
   6   8   8        9.85        8.79      3.46 o 
   7   8   8        1.93        7.73      4.75 o 
   1   9   8      485.54      472.50     12.40 o 
   2   9   8       85.08       89.79      4.53 o 
   3   9   8       54.65       57.81      4.59 o 
   4   9   8       48.17       52.06      4.16 o 
   5   9   8       19.08       18.64      3.89 o 
   6   9   8       11.08       10.30      3.62 o 
   0  10   8       98.52       95.64      6.67 o 
   1  10   8      307.52      293.70     14.92 o 
   2  10   8       51.87       45.97      4.31 o 
   3  10   8      125.27      138.57      6.76 o 
   4  10   8        2.84        7.41      3.00 o 
   5  10   8       27.02       26.58      4.52 o 
   6  10   8        0.42        3.53      3.57 o 
   1  11   8      137.06      129.51      6.76 o 
   2  11   8        8.46       30.69      4.91 o 
   3  11   8       86.93      104.72      8.61 o 
   4  11   8        3.06        2.99      2.97 o 
   5  11   8        3.72       10.10      3.54 o 
   0  12   8        0.18        4.22      3.70 o 
   1  12   8       47.96       46.87      5.92 o 
   2  12   8        0.00        2.15      2.68 o 
   3  12   8        1.06        2.67      4.01 o 
   4  12   8        8.92       11.83      3.80 o 
   1  13   8        0.01        5.05      2.36 o 
   2  13   8        0.29        9.74      3.66 o 
   1   1   9      331.03      401.94      4.72 o 
   2   1   9       93.37      105.84      2.26 o 
   3   1   9       15.23       17.94      1.14 o 
   4   1   9        0.39        1.11      0.76 o 
   5   1   9        5.78        7.46      1.85 o 
   6   1   9        0.42        5.82      1.98 o 
   7   1   9        8.22        6.10      3.40 o 
   8   1   9        0.91        1.47      3.74 o 
   0   2   9     1972.99     2041.78     26.00 o 
   1   2   9      206.17      225.71      3.16 o 
   2   2   9      316.26      285.51      4.42 o 
   3   2   9      344.63      333.48      5.22 o 
   4   2   9        1.32        0.35      0.94 o 
   5   2   9        2.22        3.23      1.48 o 
   6   2   9        5.10        8.47      2.08 o 
   7   2   9        2.11        2.03      3.17 o 
   8   2   9        0.00       -3.36      3.18 o 
   1   3   9      331.48      367.95      5.78 o 
   2   3   9      416.13      447.68      6.03 o 
   3   3   9      249.20      281.58      6.07 o 
   4   3   9       23.62       24.83      1.87 o 
   5   3   9       34.36       36.41      2.34 o 
   6   3   9        0.03        1.96      1.89 o 
   7   3   9        3.87        1.63      2.90 o 
   8   3   9        1.28        5.54      3.82 o 
   0   4   9      213.31      235.31      7.48 o 
   1   4   9      690.27      722.58     10.84 o 
   2   4   9       16.20       17.08      1.31 o 
   3   4   9        5.09        8.88      2.08 o 
   4   4   9        2.14        2.77      1.23 o 
   5   4   9       95.44       93.52      3.45 o 
   6   4   9       15.53       13.80      2.88 o 
   7   4   9       30.21       27.25      3.42 o 
   8   4   9        0.49        1.96      2.88 o 
   1   5   9       45.14       39.87      2.86 o 
   2   5   9        7.57       12.49      1.57 o 
   3   5   9      661.39      596.04     12.41 o 
   4   5   9       50.50       45.26      2.56 o 
   5   5   9       51.37       43.40      2.67 o 
   6   5   9        0.91        3.38      2.13 o 
   7   5   9        2.90        6.88      2.49 o 
   8   5   9       14.67       15.51      4.68 o 
   0   6   9       94.59       88.56      4.94 o 
   1   6   9      462.11      472.31     14.68 o 
   2   6   9       54.90       54.55      3.59 o 
   3   6   9      180.45      170.20      4.82 o 
   4   6   9        2.94        4.74      2.18 o 
   5   6   9       17.54       11.23      2.18 o 
   6   6   9       47.73       38.85      3.77 o 
   7   6   9       15.95       18.18      3.20 o 
   8   6   9        2.19       -2.27      2.80 o 
   1   7   9      772.01      749.89     13.63 o 
   2   7   9        0.69        2.39      1.37 o 
   3   7   9        9.87       13.28      2.84 o 
   4   7   9      159.32      153.64     11.84 o 
   5   7   9      104.83      107.29      4.69 o 
   6   7   9        1.81        2.53      2.03 o 
   7   7   9        1.44        3.87      2.59 o 
   0   8   9      175.10      149.64      7.12 o 
   1   8   9      113.11      107.28      7.95 o 
   2   8   9      207.50      210.86      6.38 o 
   3   8   9      575.89      534.73     14.50 o 
   4   8   9        9.24        9.15      3.22 o 
   5   8   9        0.64        0.08      2.07 o 
   6   8   9       31.67       28.50      3.78 o 
   7   8   9        9.69       15.98      5.07 o 
   1   9   9      201.77      192.75      6.07 o 
   2   9   9      168.51      163.23      5.84 o 
   3   9   9        0.10        3.43      2.08 o 
   4   9   9       44.53       42.21      4.46 o 
   5   9   9       99.63       97.57      6.70 o 
   6   9   9        2.75       -2.13      2.70 o 
   0  10   9      242.27      209.81      9.43 o 
   1  10   9        0.38       -1.13      1.38 o 
   2  10   9        0.13        2.59      2.02 o 
   3  10   9       21.30       22.60      3.45 o 
   4  10   9       22.23       25.49      4.11 o 
   5  10   9       41.53       41.85      5.14 o 
   1  11   9       46.17       42.29      3.57 o 
   2  11   9       48.90       59.64     15.16 o 
   3  11   9       65.95       77.60      7.62 o 
   4  11   9       18.62       18.51      5.18 o 
   5  11   9        3.67        5.69      3.26 o 
   0  12   9       22.35       24.70      4.35 o 
   1  12   9        4.45       11.26      2.68 o 
   2  12   9       18.69       20.42      4.51 o 
   3  12   9       29.14       36.36      6.01 o 
   1  13   9        0.29        8.65      3.52 o 
   2  13   9        8.04       14.84      4.03 o 
   0   0  10     7288.93     7785.58    150.46 o 
   1   0  10      553.42      485.67      7.38 o 
   2   0  10     1083.00     1225.51     19.00 o 
   3   0  10      194.23      167.05      4.53 o 
   4   0  10       16.36       11.96      1.80 o 
   5   0  10       60.27       62.10      3.92 o 
   6   0  10       81.97       76.66      8.87 o 
   7   0  10       21.32       29.46      7.03 o 
   8   0  10        0.66       -1.23      4.93 o 
   1   1  10      111.26      136.57      2.27 o 
   2   1  10     1353.20     1431.30     15.44 o 
   3   1  10      359.80      352.38      5.59 o 
   4   1  10      262.02      265.88      4.33 o 
   5   1  10      104.71      116.15      4.65 o 
   6   1  10        0.97       -0.99      1.62 o 
   7   1  10       13.72       10.49      4.38 o 
   8   1  10       45.18       35.08      5.70 o 
   0   2  10      287.69      426.37      6.63 o 
   1   2  10      347.05      351.76      4.38 o 
   2   2  10        0.95        0.13      0.58 o 
   3   2  10      211.58      215.06      4.79 o 
   4   2  10      184.87      176.70      4.09 o 
   5   2  10       29.41       23.18      2.38 o 
   6   2  10      105.10       91.44      4.66 o 
   7   2  10       12.56       13.59      3.22 o 
   8   2  10        2.07        3.70      5.18 o 
   1   3  10      106.57       65.49      1.81 o 
   2   3  10       16.10       19.35      1.10 o 
   3   3  10      122.84      128.24      4.97 o 
   4   3  10       13.04       18.08      1.73 o 
   5   3  10       50.54       41.47      2.84 o 
   6   3  10       87.57       91.57      4.21 o 
   7   3  10        0.21        0.92      2.07 o 
   8   3  10       43.60       50.53      6.49 o 
   0   4  10      929.96     1028.70     23.19 o 
   1   4  10       71.83       65.78      2.48 o 
   2   4  10      253.43      285.53      5.10 o 
   3   4  10       61.56       74.75      3.16 o 
   4   4  10       81.52       78.64      3.05 o 
   5   4  10        0.43       -0.99      1.37 o 
   6   4  10        6.83        7.74      1.96 o 
   7   4  10        3.40        2.41      2.19 o 
   8   4  10        2.27        4.16      3.62 o 
   1   5  10       43.05       62.31      2.83 o 
   2   5  10        6.53        7.92      1.20 o 
   3   5  10       39.53       34.42      2.44 o 
   4   5  10        0.78       -0.45      1.14 o 
   5   5  10       15.67       17.93      2.05 o 
   6   5  10        2.33        1.75      1.99 o 
   7   5  10        2.48        4.52      2.50 o 
   8   5  10        1.30        2.52      2.97 o 
   0   6  10      183.44      180.72      7.16 o 
   1   6  10       84.47       81.76      3.50 o 
   2   6  10      135.40      143.31      3.99 o 
   3   6  10       22.28       19.01      2.08 o 
   4   6  10       12.26       10.57      2.04 o 
   5   6  10       30.94       38.76      3.09 o 
   6   6  10        4.16        6.18      2.29 o 
   7   6  10        0.89        7.71      3.25 o 
   1   7  10        0.00        3.12      1.73 o 
   2   7  10       29.40       24.33      2.49 o 
   3   7  10      110.91       98.86      4.38 o 
   4   7  10       82.48       82.25      4.55 o 
   5   7  10        2.71        3.52      1.87 o 
   6   7  10       16.45       16.48      3.09 o 
   7   7  10       29.74       34.03      4.05 o 
   0   8  10        4.10        3.58      2.17 o 
   1   8  10        9.10        8.28      2.97 o 
   2   8  10       42.83       41.22      3.24 o 
   3   8  10        6.17        7.71      2.06 o 
   4   8  10       16.06       11.15      2.79 o 
   5   8  10       92.03       85.65      5.28 o 
   6   8  10        2.38        6.42      2.57 o 
   7   8  10        0.21        2.26      4.06 o 
   1   9  10       39.15       40.40      3.69 o 
   2   9  10      144.18      145.33      6.69 o 
   3   9  10       82.64       61.46      4.87 o 
   4   9  10        0.05        1.33      2.14 o 
   5   9  10        2.13        9.12      2.53 o 
   6   9  10        2.84       10.47      3.53 o 
   0  10  10      368.90      376.41     19.17 o 
   1  10  10        1.04        0.89      1.56 o 
   2  10  10       30.99       33.83      3.29 o 
   3  10  10       21.90       14.83      3.15 o 
   4  10  10       24.28       31.82      5.49 o 
   5  10  10       44.13       38.15      5.16 o 
   1  11  10        6.50        5.52      1.85 o 
   2  11  10       51.96       69.21      5.38 o 
   3  11  10       26.89       29.71      7.39 o 
   4  11  10       25.28       26.27      9.68 o 
   0  12  10        7.68        6.91      4.50 o 
   1  12  10        5.65       10.27      3.54 o 
   2  12  10        6.73        5.55      3.48 o 
   3  12  10        0.07        1.96      3.28 o 
   1  13  10        4.34        8.02      3.43 o 
   1   1  11     1597.67     1594.08     14.81 o 
   2   1  11      276.10      258.28      4.06 o 
   3   1  11       18.10       17.33      1.28 o 
   4   1  11        0.00       -0.57      0.85 o 
   5   1  11        2.30        0.22      1.24 o 
   6   1  11        0.62       -2.53      2.11 o 
   7   1  11        1.78        3.73      3.48 o 
   8   1  11        0.35        4.87      3.88 o 
   0   2  11     2436.16     3036.66     38.19 o 
   1   2  11      883.03      938.33      9.88 o 
   2   2  11        0.14        0.28      0.65 o 
   3   2  11      730.91      723.65      9.59 o 
   4   2  11       79.36       86.01      2.75 o 
   5   2  11       12.61       14.05      1.99 o 
   6   2  11        0.09        1.11      2.19 o 
   7   2  11        0.99        0.59      2.23 o 
   8   2  11        3.08        3.53      4.93 o 
   1   3  11     1906.71     2112.81     20.40 o 
   2   3  11     1150.11     1252.67     13.65 o 
   3   3  11       47.97       45.37      2.66 o 
   4   3  11       16.39       18.91      1.81 o 
   5   3  11       22.05       27.82      2.55 o 
   6   3  11       34.57       40.04      3.48 o 
   7   3  11        1.13        3.14      2.28 o 
   8   3  11        0.26        1.01      3.76 o 
   0   4  11      515.72      526.37     21.15 o 
   1   4  11      883.21      945.04     13.73 o 
   2   4  11       27.38       36.69      1.82 o 
   3   4  11      194.97      198.11      6.90 o 
   4   4  11      221.16      218.09      5.11 o 
   5   4  11       59.05       58.18      3.36 o 
   6   4  11        4.38        0.41      1.61 o 
   7   4  11       27.97       26.92      3.44 o 
   8   4  11        4.10       10.73      3.69 o 
   1   5  11      368.89      398.56      8.13 o 
   2   5  11       40.79       56.29      2.57 o 
   3   5  11      508.77      491.46      9.17 o 
   4   5  11        0.80        2.13      1.44 o 
   5   5  11       90.45       75.09      3.40 o 
   6   5  11       56.82       62.29      4.55 o 
   7   5  11        0.00       -0.73      2.13 o 
   8   5  11        0.84        1.55      2.90 o 
   0   6  11        5.47       11.58      3.57 o 
   1   6  11      424.59      451.76      9.21 o 
   2   6  11        5.23        9.27      1.45 o 
   3   6  11      203.95      189.82      5.24 o 
   4   6  11       60.73       51.86      3.21 o 
   5   6  11       35.35       34.69      2.97 o 
   6   6  11        0.93        3.93      2.23 o 
   7   6  11       36.21       39.13      4.09 o 
   1   7  11      506.60      478.29      9.91 o 
   2   7  11      138.25      132.20      5.39 o 
   3   7  11       14.82       19.70      2.49 o 
   4   7  11        4.99        6.72      1.74 o 
   5   7  11      108.24       95.75      4.51 o 
   6   7  11       24.92       29.53      3.56 o 
   7   7  11        3.75        0.32      2.40 o 
   0   8  11      617.60      585.80     16.71 o 
   1   8  11       86.69       69.17      3.70 o 
   2   8  11        1.20        1.13      1.51 o 
   3   8  11      384.36      341.15      8.88 o 
   4   8  11       59.27       67.94      5.11 o 
   5   8  11        0.34        1.34      2.13 o 
   6   8  11        2.31       -0.32      2.67 o 
   7   8  11       10.49       18.68      5.47 o 
   1   9  11      231.26      189.54      6.06 o 
   2   9  11      293.45      289.36      8.17 o 
   3   9  11        3.54        5.91      2.35 o 
   4   9  11        1.09        7.13      2.48 o 
   5   9  11       70.59       75.26      5.14 o 
   6   9  11        6.73        7.03      4.49 o 
   0  10  11      191.20      187.24      8.87 o 
   1  10  11       33.66       27.74      2.95 o 
   2  10  11        3.69        6.39      2.02 o 
   3  10  11       44.41       35.85      4.28 o 
   4  10  11       23.82       19.80      3.58 o 
   5  10  11       55.61       64.18      6.18 o 
   1  11  11        0.03        2.50      3.36 o 
   2  11  11       14.13       15.53      3.13 o 
   3  11  11       96.57       97.66      8.35 o 
   4  11  11        2.44       11.18      5.98 o 
   0  12  11        0.14       -0.76      2.44 o 
   1  12  11       21.20       34.17      5.19 o 
   2  12  11        3.56        7.70      3.33 o 
   3  12  11        1.63        5.32      3.56 o 
   1  13  11        5.35        6.41      3.22 o 
   0   0  12     4957.18     4867.49     95.40 o 
   1   0  12      236.20      219.93      4.51 o 
   2   0  12      106.93      101.26      3.41 o 
   3   0  12      572.38      551.08     11.64 o 
   4   0  12       33.85       29.94      2.45 o 
   5   0  12       77.57       78.57      4.50 o 
   6   0  12        4.30        3.45      3.39 o 
   7   0  12       27.08       21.57      6.29 o 
   8   0  12        2.59       -2.22      5.30 o 
   1   1  12     1064.26     1227.30     11.78 o 
   2   1  12      764.77      732.25      8.88 o 
   3   1  12      134.90      146.16      3.32 o 
   4   1  12       11.74       12.16      1.41 o 
   5   1  12       73.43       69.94      3.19 o 
   6   1  12        4.69        2.88      2.30 o 
   7   1  12        3.04       -0.21      5.24 o 
   8   1  12        1.21        3.37      3.82 o 
   0   2  12       27.80       23.70      1.47 o 
   1   2  12        0.27        2.65      0.67 o 
   2   2  12       53.70       54.82      1.85 o 
   3   2  12      168.51      203.32      4.00 o 
   4   2  12      171.21      175.16      4.49 o 
   5   2  12       14.24       14.47      2.01 o 
   6   2  12        1.18       -0.39      1.71 o 
   7   2  12       40.26       46.43      4.86 o 
   8   2  12       14.59       16.23      4.97 o 
   1   3  12       10.71        8.17      0.79 o 
   2   3  12      145.68      173.67      3.05 o 
   3   3  12        0.71        0.24      1.13 o 
   4   3  12       26.60       24.15      1.93 o 
   5   3  12       62.24       63.46      3.48 o 
   6   3  12      157.19      141.52      6.64 o 
   7   3  12       22.02       13.19      3.36 o 
   8   3  12        4.89        4.25      4.11 o 
   0   4  12      372.58      420.07     11.67 o 
   1   4  12        1.65       -0.06      0.85 o 
   2   4  12        1.67        1.33      1.20 o 
   3   4  12        0.23        2.65      1.41 o 
   4   4  12      343.91      319.17      7.93 o 
   5   4  12        0.16        0.30      1.42 o 
   6   4  12        0.88        1.49      1.63 o 
   7   4  12       14.36       18.66      3.17 o 
   8   4  12       19.67       18.45      3.92 o 
   1   5  12       11.08       13.79      1.72 o 
   2   5  12      430.75      433.48      7.65 o 
   3   5  12        0.35       -0.26      1.26 o 
   4   5  12       23.70       23.55      2.38 o 
   5   5  12        1.54        2.30      1.73 o 
   6   5  12       31.58       41.07      3.88 o 
   7   5  12        6.22        2.25      2.30 o 
   8   5  12        0.88        3.48      2.65 o 
   0   6  12      498.12      517.80     21.02 o 
   1   6  12       32.45       34.81      2.49 o 
   2   6  12      142.28      145.53      4.99 o 
   3   6  12       14.50       13.90      1.92 o 
   4   6  12        0.43        0.71      1.43 o 
   5   6  12        5.97        4.25      1.64 o 
   6   6  12        0.35       -1.39      2.95 o 
   7   6  12        1.23        2.00      2.33 o 
   1   7  12       71.04       71.95      3.60 o 
   2   7  12        2.01        2.49      1.55 o 
   3   7  12        5.29        2.12      1.68 o 
   4   7  12       19.56       16.81      2.46 o 
   5   7  12        5.21        8.29      2.08 o 
   6   7  12        0.32        2.28      2.43 o 
   7   7  12        1.30        4.66      2.67 o 
   0   8  12       16.16        9.62      2.82 o 
   1   8  12        0.00       -2.10      1.40 o 
   2   8  12        2.72        4.33      1.77 o 
   3   8  12        2.56        1.12      2.38 o 
   4   8  12        0.05       -0.37      1.99 o 
   5   8  12        3.11        2.36      3.26 o 
   6   8  12        0.01        0.12      2.45 o 
   1   9  12       31.58       32.56      2.97 o 
   2   9  12        2.37        2.45      1.94 o 
   3   9  12        1.35        3.15      1.83 o 
   4   9  12        1.54        1.42      2.43 o 
   5   9  12       14.27       17.00      3.15 o 
   6   9  12       11.66        7.10      4.46 o 
   0  10  12        1.22        1.97      2.35 o 
   1  10  12       13.40       16.26      2.96 o 
   2  10  12        7.64        9.78      2.12 o 
   3  10  12       50.32       44.65      4.77 o 
   4  10  12       12.87       16.10      3.35 o 
   5  10  12       15.65        8.45      3.38 o 
   1  11  12        8.16       13.94      2.91 o 
   2  11  12        7.96       12.56      3.00 o 
   3  11  12        0.09        5.04      2.60 o 
   4  11  12        3.18       -3.53      3.08 o 
   0  12  12       42.65       48.17     13.37 o 
   1  12  12        0.80        1.30      2.90 o 
   2  12  12        0.41       -2.71      4.01 o 
   3  12  12        0.49        6.55      3.70 o 
   1   1  13       16.57       19.22      1.02 o 
   2   1  13     1054.78     1036.86     11.96 o 
   3   1  13        3.29        4.48      0.93 o 
   4   1  13       42.07       39.38      1.96 o 
   5   1  13       11.07        9.82      1.72 o 
   6   1  13        4.90       -0.18      2.21 o 
   7   1  13        0.68        1.63      2.58 o 
   8   1  13        1.54        2.20      3.95 o 
   0   2  13     3878.42     4643.26     57.81 o 
   1   2  13       13.91       15.03      1.04 o 
   2   2  13       83.77       84.02      2.31 o 
   3   2  13      191.84      168.77      3.48 o 
   4   2  13       42.80       48.86      2.64 o 
   5   2  13        0.75        1.21      1.43 o 
   6   2  13        0.04        3.41      2.84 o 
   7   2  13        8.02        8.55      3.01 o 
   8   2  13        0.01        0.06      3.62 o 
   1   3  13      620.59      609.58      6.95 o 
   2   3  13      649.81      705.70      8.52 o 
   3   3  13       60.56       61.76      2.72 o 
   4   3  13        5.55        7.11      1.66 o 
   5   3  13       61.07       56.30      3.38 o 
   6   3  13       17.43       18.24      2.56 o 
   7   3  13        0.09       -2.03      2.48 o 
   8   3  13        0.01        0.32      3.39 o 
   0   4  13      138.25      162.66     13.99 o 
   1   4  13        3.34        8.57      1.15 o 
   2   4  13       10.31        7.19      1.44 o 
   3   4  13      275.04      267.26      7.41 o 
   4   4  13      318.94      308.28      7.13 o 
   5   4  13       76.54       74.55      3.83 o 
   6   4  13        9.39        9.25      2.17 o 
   7   4  13        0.17        1.25      2.30 o 
   8   4  13        7.82       11.72      4.74 o 
   1   5  13      110.79      104.84      3.73 o 
   2   5  13      204.31      237.75      5.75 o 
   3   5  13      173.83      162.58      5.52 o 
   4   5  13        2.68        3.08      1.58 o 
   5   5  13        5.41        4.59      1.73 o 
   6   5  13      156.83      144.76      6.38 o 
   7   5  13        1.39       -1.03      2.58 o 
   0   6  13      188.27      182.77      7.45 o 
   1   6  13        4.94        4.43      1.42 o 
   2   6  13       21.31       14.41      2.18 o 
   3   6  13        1.16        1.99      1.44 o 
   4   6  13      225.80      240.36      6.44 o 
   5   6  13        4.01        7.60      1.98 o 
   6   6  13        8.97       10.33      2.87 o 
   7   6  13        0.03        4.42      2.70 o 
   1   7  13        0.01        1.48      1.36 o 
   2   7  13      228.16      226.56      6.70 o 
   3   7  13       39.99       35.36      3.14 o 
   4   7  13       29.32       33.73      2.94 o 
   5   7  13        0.14       -0.66      1.69 o 
   6   7  13       24.07       25.69      5.89 o 
   7   7  13        0.11       -0.38      2.52 o 
   0   8  13      412.56      405.88     14.98 o 
   1   8  13       82.81       77.20      3.95 o 
   2   8  13       16.99       17.31      2.47 o 
   3   8  13        0.06        1.54      1.70 o 
   4   8  13       14.86       17.00      3.26 o 
   5   8  13       21.78       22.19      3.17 o 
   6   8  13        2.83        4.24      3.03 o 
   1   9  13       26.10       31.11      6.72 o 
   2   9  13      148.82      130.75      6.53 o 
   3   9  13       44.10       53.29      4.13 o 
   4   9  13        9.93        2.29      3.36 o 
   5   9  13        1.50        4.47      2.52 o 
   6   9  13        1.84        4.51      3.09 o 
   0  10  13      143.01      142.22     13.13 o 
   1  10  13       10.31       10.72      2.64 o 
   2  10  13       38.76       32.72      3.42 o 
   3  10  13        3.63        3.44      2.76 o 
   4  10  13       41.11       36.50      4.57 o 
   5  10  13        0.56        4.73      2.68 o 
   1  11  13        3.51        0.91      2.04 o 
   2  11  13       53.57       48.29      4.79 o 
   3  11  13       12.72       23.14      3.96 o 
   4  11  13       16.04       21.86      6.16 o 
   0  12  13        4.32        1.60      4.07 o 
   1  12  13        8.82       18.96      3.38 o 
   2  12  13        2.57        5.87      2.54 o 
   3  12  13        0.44       -2.47      2.72 o 
   0   0  14     2343.90     2420.26     49.52 o 
   1   0  14      940.97     1094.67     15.33 o 
   2   0  14      102.15      121.27      3.93 o 
   3   0  14       11.90       21.73      2.09 o 
   4   0  14       15.79       18.93      2.49 o 
   5   0  14       95.17       98.01      6.13 o 
   6   0  14       79.30       72.04      6.54 o 
   7   0  14        4.00        9.86      6.04 o 
   8   0  14        0.99       -0.49      5.18 o 
   1   1  14      968.98      980.81      9.88 o 
   2   1  14      413.33      427.73      6.08 o 
   3   1  14      240.54      248.76      4.69 o 
   4   1  14       87.55       86.88      3.06 o 
   5   1  14        2.71        2.06      1.39 o 
   6   1  14       10.46       12.99      3.42 o 
   7   1  14        0.62        2.31      2.63 o 
   8   1  14       23.34       24.49      5.27 o 
   0   2  14      257.25      299.29      5.52 o 
   1   2  14      491.31      486.89      6.03 o 
   2   2  14        4.46        5.76      0.77 o 
   3   2  14      163.77      149.47      3.27 o 
   4   2  14       47.55       58.93      2.90 o 
   5   2  14        1.47        0.91      1.46 o 
   6   2  14       19.55       14.37      2.43 o 
   7   2  14       16.04       13.09      3.42 o 
   8   2  14        5.22        8.86      4.38 o 
   1   3  14      291.65      302.73      4.18 o 
   2   3  14        7.03        6.87      1.00 o 
   3   3  14       31.68       29.92      2.08 o 
   4   3  14        0.42        0.24      1.35 o 
   5   3  14        6.69        6.85      1.78 o 
   6   3  14       60.94       65.05      4.32 o 
   7   3  14       13.96       10.18      3.19 o 
   8   3  14        5.46        8.31      3.18 o 
   0   4  14      333.24      350.53      7.89 o 
   1   4  14       66.72       57.56      1.99 o 
   2   4  14        1.91        3.16      1.23 o 
   3   4  14        0.57        3.56      1.44 o 
   4   4  14       79.47       70.63      3.61 o 
   5   4  14        2.18        5.21      1.86 o 
   6   4  14        0.27       -0.97      1.54 o 
   7   4  14        1.44        1.68      2.27 o 
   8   4  14       20.79       22.22      4.52 o 
   1   5  14      167.27      184.56      8.40 o 
   2   5  14       13.97       16.14      1.89 o 
   3   5  14        1.59        6.54      1.67 o 
   4   5  14        0.03       -1.80      1.20 o 
   5   5  14        3.17        2.82      1.76 o 
   6   5  14       44.30       43.02      3.64 o 
   7   5  14       34.35       36.97      4.14 o 
   0   6  14        0.08        0.56      1.70 o 
   1   6  14        4.25        6.10      1.62 o 
   2   6  14       10.86       13.13      2.17 o 
   3   6  14        6.75        7.83      1.84 o 
   4   6  14       16.61       10.71      2.09 o 
   5   6  14      102.35      100.61      4.65 o 
   6   6  14        5.36       11.18      2.81 o 
   7   6  14       23.67       27.22      3.80 o 
   1   7  14       10.66        7.44      1.78 o 
   2   7  14       33.52       23.86      2.73 o 
   3   7  14       81.28       73.91      4.28 o 
   4   7  14       24.38       37.44      4.67 o 
   5   7  14       31.88       30.40      3.59 o 
   6   7  14        6.63        8.10      2.88 o 
   7   7  14        5.21        1.98      2.58 o 
   0   8  14       45.00       40.70      4.49 o 
   1   8  14       73.61       68.27      6.24 o 
   2   8  14       34.69       39.31      3.38 o 
   3   8  14       53.26       53.99      3.95 o 
   4   8  14       24.84       22.51      3.24 o 
   5   8  14        0.42       -0.54      2.21 o 
   6   8  14        7.54        8.40      2.91 o 
   1   9  14      154.02      137.23      6.54 o 
   2   9  14       23.94       25.32      3.06 o 
   3   9  14        7.71        7.56      2.14 o 
   4   9  14       17.89       18.91      3.71 o 
   5   9  14        0.06       -1.60      2.17 o 
   6   9  14       12.10       21.55      4.00 o 
   0  10  14        2.82        3.12      2.43 o 
   1  10  14        8.53        8.61      2.46 o 
   2  10  14        7.66        9.45      2.34 o 
   3  10  14       16.05       20.75      3.48 o 
   4  10  14       20.04       27.57      4.08 o 
   5  10  14       23.78       31.19      4.10 o 
   1  11  14        5.77        7.08      2.51 o 
   2  11  14       10.81       12.50      2.58 o 
   3  11  14        5.84        3.51      3.76 o 
   4  11  14        0.01        2.80      3.23 o 
   0  12  14       19.46       32.29      7.52 o 
   1  12  14        0.84        2.66      2.23 o 
   2  12  14        0.37        2.54      2.42 o 
   1   1  15       61.25       97.50      2.06 o 
   2   1  15       18.36       10.68      0.96 o 
   3   1  15       61.86       58.12      2.36 o 
   4   1  15       91.23       89.27      3.17 o 
   5   1  15        1.84        3.44      1.55 o 
   6   1  15       20.72       27.25      3.29 o 
   7   1  15        2.69        2.82      2.78 o 
   8   1  15        7.17       10.11      4.53 o 
   0   2  15      300.16      296.27      5.56 o 
   1   2  15      103.50      109.63      2.46 o 
   2   2  15      326.92      300.50      4.87 o 
   3   2  15       45.48       44.99      2.01 o 
   4   2  15       21.13       26.14      2.38 o 
   5   2  15       36.61       36.64      2.72 o 
   6   2  15        0.00       -2.62      1.75 o 
   7   2  15        0.79        4.87      3.00 o 
   8   2  15        0.08        5.27      3.95 o 
   1   3  15        8.29        5.09      0.80 o 
   2   3  15       82.90       84.80      2.49 o 
   3   3  15      103.02       92.81      3.34 o 
   4   3  15       43.52       46.42      3.07 o 
   5   3  15       27.15       36.23      3.00 o 
   6   3  15        3.15        1.93      1.81 o 
   7   3  15       16.12       13.86      3.58 o 
   8   3  15        4.75        5.80      3.18 o 
   0   4  15       12.60       11.20      1.41 o 
   1   4  15       53.33       53.58      2.14 o 
   2   4  15       18.87       21.86      2.10 o 
   3   4  15       88.71       97.67      3.95 o 
   4   4  15      160.50      160.68      5.17 o 
   5   4  15       39.36       35.60      3.06 o 
   6   4  15        0.92        4.01      2.79 o 
   7   4  15       19.95       18.37      3.29 o 
   1   5  15      216.09      207.59      5.56 o 
   2   5  15       54.75       58.72      3.11 o 
   3   5  15       51.64       54.70      3.22 o 
   4   5  15       28.28       21.89      2.52 o 
   5   5  15      136.04      127.62      7.52 o 
   6   5  15       99.32       99.31      6.30 o 
   7   5  15       11.32       17.19      3.45 o 
   0   6  15        4.51        7.71      3.64 o 
   1   6  15      209.86      228.93      6.15 o 
   2   6  15       34.54       34.32      3.09 o 
   3   6  15      313.46      292.57      7.68 o 
   4   6  15       90.50       81.90      4.18 o 
   5   6  15       12.96       12.77      2.28 o 
   6   6  15        4.75        3.19      2.45 o 
   7   6  15       27.26       27.24      3.82 o 
   1   7  15      313.33      329.57     16.14 o 
   2   7  15       22.40       28.44      2.92 o 
   3   7  15       72.44       82.02      5.98 o 
   4   7  15       17.47       20.29      2.65 o 
   5   7  15       60.24       66.00      4.78 o 
   6   7  15        2.28        4.58      2.51 o 
   0   8  15       70.35       86.90      6.16 o 
   1   8  15      190.84      187.10      7.30 o 
   2   8  15        2.58        2.88      1.78 o 
   3   8  15       68.36       74.42      7.18 o 
   4   8  15        3.00        4.26      2.06 o 
   5   8  15       22.45       18.26      3.61 o 
   6   8  15       24.77       21.35      3.44 o 
   1   9  15       66.51       68.98      4.98 o 
   2   9  15       13.53        9.88      2.21 o 
   3   9  15      114.25      110.14      9.11 o 
   4   9  15       35.14       25.88      4.00 o 
   5   9  15        7.46       11.71      3.34 o 
   0  10  15       11.24       14.93      3.33 o 
   1  10  15       92.27       87.24      5.67 o 
   2  10  15       41.69       42.91      3.84 o 
   3  10  15       17.95       20.22      3.80 o 
   4  10  15        3.42        6.45      3.53 o 
   5  10  15       30.65       37.02      4.48 o 
   1  11  15       24.38       36.17      5.13 o 
   2  11  15        2.93        7.25      2.44 o 
   3  11  15       42.83       44.31      4.88 o 
   4  11  15       18.70       17.11      3.77 o 
   0  12  15        1.01        5.79      4.44 o 
   1  12  15        8.73       10.40      5.62 o 
   2  12  15        1.32        3.59      2.51 o 
   0   0  16      804.03      852.97     16.27 o 
   1   0  16      294.02      322.73      6.08 o 
   2   0  16      722.34      731.42     15.61 o 
   3   0  16       89.35       91.90      4.63 o 
   4   0  16      113.13       97.26      7.05 o 
   5   0  16       26.25       25.41      3.69 o 
   6   0  16       89.74      103.02      8.81 o 
   7   0  16        1.02       -2.59      4.56 o 
   8   0  16        5.36       10.23      6.29 o 
   1   1  16       53.86       51.06      1.86 o 
   2   1  16      219.16      232.17      6.31 o 
   3   1  16      280.76      270.40      5.44 o 
   4   1  16      315.36      317.93      6.17 o 
   5   1  16        9.09        9.80      1.91 o 
   6   1  16       19.68       23.50      3.59 o 
   7   1  16        7.36        5.46      3.07 o 
   8   1  16       11.89       13.68      4.77 o 
   0   2  16       33.44       33.40      1.87 o 
   1   2  16        9.94        8.58      0.87 o 
   2   2  16        4.23        3.38      0.97 o 
   3   2  16       18.58       22.92      1.82 o 
   4   2  16        5.30        4.91      1.49 o 
   5   2  16        1.59        0.23      1.53 o 
   6   2  16       31.67       30.15      3.50 o 
   7   2  16       13.58       19.02      3.93 o 
   8   2  16        8.08        2.28      5.42 o 
   1   3  16        0.11        0.96      0.67 o 
   2   3  16       16.66       17.74      1.42 o 
   3   3  16        7.16        8.81      1.52 o 
   4   3  16       29.98       26.48      2.38 o 
   5   3  16        7.44        7.47      2.00 o 
   6   3  16        7.72        7.28      2.17 o 
   7   3  16        6.58        2.72      2.96 o 
   8   3  16       11.60        8.10      3.52 o 
   0   4  16       41.04       37.63      2.87 o 
   1   4  16       18.64       17.92      1.37 o 
   2   4  16      202.74      192.22      4.61 o 
   3   4  16       28.84       29.26      2.57 o 
   4   4  16        1.27        1.72      2.40 o 
   5   4  16        0.69        1.33      1.66 o 
   6   4  16        0.05        1.55      1.88 o 
   7   4  16        0.30       -0.83      2.57 o 
   1   5  16        6.18        2.58      1.71 o 
   2   5  16       16.50       20.79      2.22 o 
   3   5  16        2.34        1.78      2.82 o 
   4   5  16       26.89       23.33      2.54 o 
   5   5  16       34.00       43.45      3.46 o 
   6   5  16       20.35       33.65      3.38 o 
   7   5  16       14.15       11.56      3.01 o 
   0   6  16      249.06      280.77     10.79 o 
   1   6  16       38.14       30.93      3.29 o 
   2   6  16        0.34        0.79      1.65 o 
   3   6  16        0.10       -1.10      1.50 o 
   4   6  16       79.18       86.27      4.32 o 
   5   6  16       23.95       28.07      2.98 o 
   6   6  16        0.09       -1.32      2.14 o 
   7   6  16       23.20       28.13      4.03 o 
   1   7  16       61.48       46.65      4.05 o 
   2   7  16      264.57      283.97      7.99 o 
   3   7  16       11.93        9.41      2.21 o 
   4   7  16       15.42       16.85      2.51 o 
   5   7  16       20.19       23.16      3.07 o 
   6   7  16        7.38        9.63      2.81 o 
   0   8  16      323.43      329.68     15.41 o 
   1   8  16        1.91        2.59      1.90 o 
   2   8  16       10.23       14.49      2.53 o 
   3   8  16        0.02       -0.07      1.65 o 
   4   8  16       20.47       27.04      3.93 o 
   5   8  16        0.18        4.52      2.72 o 
   6   8  16        5.21        5.61      2.97 o 
   1   9  16       43.83       40.02      5.72 o 
   2   9  16       30.58       35.91      4.14 o 
   3   9  16        0.77        1.50      1.81 o 
   4   9  16        3.89        6.00      2.90 o 
   5   9  16        1.27        3.06      2.95 o 
   0  10  16        1.15        0.25      3.33 o 
   1  10  16       39.61       41.81      6.25 o 
   2  10  16        4.41        5.85      2.11 o 
   3  10  16       10.38        6.84      2.31 o 
   4  10  16        0.02        0.57      2.55 o 
   1  11  16       12.47       17.64      3.19 o 
   2  11  16        3.06        2.59      2.81 o 
   3  11  16        0.21        0.65      4.31 o 
   0  12  16        3.28       -0.25      4.31 o 
   1  12  16        0.20        6.85      2.56 o 
   1   1  17        2.37        2.69      0.73 o 
   2   1  17        1.47        1.07      0.90 o 
   3   1  17       18.57       22.57      1.65 o 
   4   1  17      129.13      125.37      4.65 o 
   5   1  17       93.71       81.28      4.24 o 
   6   1  17        1.43        0.42      1.92 o 
   7   1  17        5.90        6.82      3.23 o 
   8   1  17        3.19       10.94      4.91 o 
   0   2  17        0.11        0.94      0.93 o 
   1   2  17      105.39      119.41      2.39 o 
   2   2  17      407.58      395.51      6.42 o 
   3   2  17      100.07      102.04      3.38 o 
   4   2  17        1.91        2.31      1.52 o 
   5   2  17       42.86       39.35      2.91 o 
   6   2  17        7.47        6.60      2.45 o 
   7   2  17       15.42        3.79      4.86 o 
   8   2  17        5.62        6.76      3.80 o 
   1   3  17       20.47       19.85      1.29 o 
   2   3  17        0.03        1.40      0.93 o 
   3   3  17      151.32      144.73      4.19 o 
   4   3  17      115.78      108.93      4.05 o 
   5   3  17       27.05       21.27      2.61 o 
   6   3  17       12.66       13.47      2.48 o 
   7   3  17       24.51       22.72      4.00 o 
   0   4  17        0.87        1.32      1.37 o 
   1   4  17       51.26       48.64      1.92 o 
   2   4  17        4.65        1.39      1.14 o 
   3   4  17        0.32        0.52      1.54 o 
   4   4  17       17.33       18.31      2.45 o 
   5   4  17      110.86      111.15      4.94 o 
   6   4  17        0.03       -0.41      1.98 o 
   7   4  17       11.94       16.53      3.14 o 
   1   5  17        1.22        1.18      1.38 o 
   2   5  17        9.96       12.61      2.00 o 
   3   5  17       63.63       57.48      3.44 o 
   4   5  17       32.89       38.76      3.59 o 
   5   5  17       62.95       58.10      3.88 o 
   6   5  17        8.98       10.58      2.41 o 
   7   5  17       23.42       24.65      3.80 o 
   0   6  17       74.94       56.04      4.93 o 
   1   6  17        0.65        1.27      1.77 o 
   2   6  17       57.16       59.99      3.76 o 
   3   6  17       25.62       31.18      2.88 o 
   4   6  17       14.41       16.91      2.48 o 
   5   6  17       34.79       47.94      3.67 o 
   6   6  17       11.02       13.41      3.00 o 
   7   6  17       20.20       24.20      3.82 o 
   1   7  17       23.11       25.92      3.36 o 
   2   7  17       93.86       78.37      4.52 o 
   3   7  17        4.13        4.36      1.95 o 
   4   7  17       28.67       33.24      3.16 o 
   5   7  17       23.12       25.03      3.02 o 
   6   7  17        0.27        3.00      2.35 o 
   0   8  17      188.67      166.42     11.34 o 
   1   8  17       51.69       52.93      4.45 o 
   2   8  17        1.65       -1.00      1.57 o 
   3   8  17       41.83       40.79      3.84 o 
   4   8  17        2.77        4.19      2.15 o 
   5   8  17        6.12        6.97      3.08 o 
   6   8  17        3.86        3.01      2.61 o 
   1   9  17       95.58      105.70      8.18 o 
   2   9  17       25.86       22.10      3.02 o 
   3   9  17       33.03       34.72      5.49 o 
   4   9  17        1.16       -1.01      2.38 o 
   5   9  17        0.25        3.40      3.82 o 
   0  10  17        0.02        5.92      3.70 o 
   1  10  17       65.08       72.16      5.42 o 
   2  10  17        2.79        1.59      1.86 o 
   3  10  17        4.02        5.69      3.74 o 
   4  10  17        0.69       -1.23      2.53 o 
   1  11  17        3.11        8.46      5.22 o 
   2  11  17        6.41       11.37      2.81 o 
   3  11  17       35.42       38.73      4.87 o 
   0  12  17       16.62       23.05      6.90 o 
   1  12  17        2.70        7.27      3.39 o 
   0   0  18      194.49      173.02     10.73 o 
   1   0  18      156.71      125.32      5.37 o 
   2   0  18      429.36      429.49     13.60 o 
   3   0  18      282.27      273.45      7.21 o 
   4   0  18       71.95       73.83      4.39 o 
   5   0  18       30.75       26.28      4.67 o 
   6   0  18       23.30       21.47      4.97 o 
   7   0  18       20.29       25.03      5.49 o 
   1   1  18       16.36       21.63      1.23 o 
   2   1  18        8.89        7.10      1.18 o 
   3   1  18       84.33       63.48      2.50 o 
   4   1  18      160.95      161.54      4.32 o 
   5   1  18      108.99      101.77      4.63 o 
   6   1  18       55.18       50.21      3.98 o 
   7   1  18        1.36        0.97      2.73 o 
   0   2  18       14.92       20.59      1.73 o 
   1   2  18       19.19       17.49      1.17 o 
   2   2  18       37.90       41.79      1.99 o 
   3   2  18        0.87        0.29      1.15 o 
   4   2  18       25.83       28.34      2.27 o 
   5   2  18        6.33        6.35      1.85 o 
   6   2  18       23.29       25.16      3.41 o 
   7   2  18       21.29       19.96      3.98 o 
   1   3  18      110.18      106.70      2.61 o 
   2   3  18       48.45       38.19      1.99 o 
   3   3  18        0.19       -1.61      1.13 o 
   4   3  18        1.16        0.23      1.50 o 
   5   3  18       13.49       16.98      2.54 o 
   6   3  18        7.34        5.47      2.53 o 
   7   3  18        0.52        2.98      2.62 o 
   0   4  18      196.95      176.25      5.99 o 
   1   4  18        0.08       -0.21      0.92 o 
   2   4  18       31.91       35.45      2.39 o 
   3   4  18        0.09        0.85      1.26 o 
   4   4  18       35.12       32.97      4.22 o 
   5   4  18        1.29        1.60      2.13 o 
   6   4  18        1.31        1.51      2.30 o 
   7   4  18        9.03       10.73      2.96 o 
   1   5  18       81.34       80.31      4.08 o 
   2   5  18      200.57      195.68      5.56 o 
   3   5  18       11.18       13.92      2.13 o 
   4   5  18        5.20        7.59      2.02 o 
   5   5  18        0.84        0.84      1.79 o 
   6   5  18        1.52        0.40      2.44 o 
   7   5  18        2.14        1.75      2.64 o 
   0   6  18      191.22      186.48      8.20 o 
   1   6  18      169.39      157.22      6.52 o 
   2   6  18       15.54       12.02      2.11 o 
   3   6  18       28.05       34.09      3.06 o 
   4   6  18       51.98       47.14      3.57 o 
   5   6  18        0.00        0.67      1.77 o 
   6   6  18        2.68        3.94      2.44 o 
   1   7  18       76.13       95.40      5.54 o 
   2   7  18       87.11       91.43      4.89 o 
   3   7  18       39.04       36.32      3.63 o 
   4   7  18        7.59        7.63      2.18 o 
   5   7  18        1.25        4.08      2.10 o 
   6   7  18        0.75        5.38      2.53 o 
   0   8  18       64.35       67.17      9.00 o 
   1   8  18       17.01       13.28      2.77 o 
   2   8  18        7.79        9.78      2.14 o 
   3   8  18        0.05        4.44      2.13 o 
   4   8  18       11.28       10.34      2.61 o 
   5   8  18        7.35        6.18      2.86 o 
   1   9  18        8.52       10.34      2.67 o 
   2   9  18       17.00       17.07      2.69 o 
   3   9  18        2.73        2.00      1.96 o 
   4   9  18        2.21        4.70      2.92 o 
   5   9  18        1.43        4.19      3.17 o 
   0  10  18        0.09       -1.97      3.33 o 
   1  10  18       16.60       28.82      5.17 o 
   2  10  18       12.11       16.53      2.82 o 
   3  10  18        0.01        4.45      2.19 o 
   4  10  18        3.59        7.98      3.25 o 
   1  11  18        2.93        6.18      5.79 o 
   2  11  18        3.22        6.47      3.52 o 
   1   1  19      120.38      121.65      2.74 o 
   2   1  19        0.10       -1.20      0.80 o 
   3   1  19       91.78       92.39      3.00 o 
   4   1  19       86.73       79.11      3.77 o 
   5   1  19        9.95        9.74      2.01 o 
   6   1  19        6.05        7.87      2.45 o 
   7   1  19        0.02        0.98      3.14 o 
   0   2  19       83.25       69.59      2.77 o 
   1   2  19      405.60      413.69      5.41 o 
   2   2  19      157.25      153.89      3.53 o 
   3   2  19        1.65        2.83      1.33 o 
   4   2  19        5.29        5.81      1.55 o 
   5   2  19       18.23       18.32      2.35 o 
   6   2  19        8.04        4.15      2.42 o 
   7   2  19        1.45        1.23      2.70 o 
   1   3  19        1.04        5.31      1.17 o 
   2   3  19       47.23       44.06      3.68 o 
   3   3  19      190.10      193.02      4.70 o 
   4   3  19       20.23       17.33      2.13 o 
   5   3  19       13.97       13.08      2.40 o 
   6   3  19       15.06       18.67      3.33 o 
   7   3  19        0.28       -2.19      2.32 o 
   0   4  19       51.26       44.91      3.42 o 
   1   4  19       11.39       14.94      1.77 o 
   2   4  19        8.21       10.03      1.64 o 
   3   4  19       20.97       23.81      2.78 o 
   4   4  19        2.75        2.68      1.85 o 
   5   4  19       34.11       36.01      3.85 o 
   6   4  19        5.25        7.84      2.29 o 
   7   4  19        4.87        5.11      2.88 o 
   1   5  19        6.60        8.55      2.13 o 
   2   5  19       21.30       22.50      2.46 o 
   3   5  19       11.95       12.90      2.31 o 
   4   5  19       40.05       44.39      3.47 o 
   5   5  19       28.12       29.90      3.12 o 
   6   5  19        0.72        1.71      2.09 o 
   7   5  19        1.56        2.97      3.44 o 
   0   6  19      227.29      180.58      8.17 o 
   1   6  19        0.03        1.96      2.06 o 
   2   6  19       18.84       17.10      2.34 o 
   3   6  19      103.40       93.50      4.51 o 
   4   6  19        6.98        4.78      1.98 o 
   5   6  19        0.07        2.27      1.89 o 
   6   6  19        2.22        0.31      2.30 o 
   1   7  19      164.29      134.57      8.26 o 
   2   7  19      102.95      102.15      5.25 o 
   3   7  19       16.97       22.13      3.06 o 
   4   7  19        0.23        1.14      1.91 o 
   5   7  19       46.65       50.72      4.09 o 
   6   7  19        2.94        9.23      2.82 o 
   0   8  19       81.66       87.26     10.11 o 
   1   8  19       21.96       25.17      3.42 o 
   2   8  19        9.43       20.02      2.83 o 
   3   8  19      135.97      137.71      6.32 o 
   4   8  19        1.01       -0.74      2.01 o 
   5   8  19        5.48        9.35      3.17 o 
   1   9  19       55.03       61.22      5.05 o 
   2   9  19        6.61        5.16      2.12 o 
   3   9  19        0.00        2.19      2.02 o 
   4   9  19       17.45       17.06      3.20 o 
   0  10  19        0.80        9.00      4.44 o 
   1  10  19        6.40        8.81      5.36 o 
   2  10  19        5.32        4.75      2.39 o 
   3  10  19        0.19        2.18      2.12 o 
   1  11  19       13.68       21.66      4.70 o 
   2  11  19        1.84        2.55      1.95 o 
   0   0  20      643.49      557.60     16.49 o 
   1   0  20       44.62       54.34      2.69 o 
   2   0  20        1.49        4.10      1.62 o 
   3   0  20        7.06        6.22      1.83 o 
   4   0  20       11.23        8.15      2.57 o 
   5   0  20       55.55       63.91      5.74 o 
   6   0  20        5.10        7.58      3.92 o 
   7   0  20       22.73       24.96      5.58 o 
   1   1  20      108.22      108.20      2.47 o 
   2   1  20      109.63       84.71      3.46 o 
   3   1  20       28.99       30.56      2.00 o 
   4   1  20        0.73        0.69      1.39 o 
   5   1  20       10.29       10.06      2.14 o 
   6   1  20        8.40       10.93      2.48 o 
   7   1  20       19.10       24.01      4.55 o 
   0   2  20      144.32      120.18      3.80 o 
   1   2  20        4.89        3.45      0.96 o 
   2   2  20       72.63       62.84      2.51 o 
   3   2  20       12.55       15.67      1.86 o 
   4   2  20        0.01        0.31      1.38 o 
   5   2  20       22.63       23.17      2.57 o 
   6   2  20        7.21        7.81      3.12 o 
   7   2  20        0.24       -2.05      2.87 o 
   1   3  20        5.77        8.90      1.32 o 
   2   3  20      234.27      189.24      4.52 o 
   3   3  20       62.80       57.37      2.88 o 
   4   3  20       12.60       12.22      2.60 o 
   5   3  20        7.30        9.97      2.33 o 
   6   3  20        8.01       12.14      2.86 o 
   7   3  20        0.02        1.42      2.50 o 
   0   4  20      469.49      404.47     10.33 o 
   1   4  20      109.57      119.49      3.60 o 
   2   4  20        8.39        9.34      1.76 o 
   3   4  20        3.26        2.00      1.58 o 
   4   4  20        0.38        0.81      1.67 o 
   5   4  20        1.04        1.05      1.96 o 
   6   4  20       16.32       17.48      2.81 o 
   7   4  20        9.03        4.18      2.82 o 
   1   5  20       80.34       76.31      4.14 o 
   2   5  20       25.05       20.18      2.47 o 
   3   5  20        7.86       11.77      2.48 o 
   4   5  20       38.98       41.56      3.49 o 
   5   5  20        0.11       -1.34      1.89 o 
   6   5  20        8.02       11.36      2.68 o 
   0   6  20        1.30        1.85      3.33 o 
   1   6  20        2.54        1.51      2.21 o 
   2   6  20       60.27       63.80      3.79 o 
   3   6  20       28.17       36.13      3.16 o 
   4   6  20        0.59        1.20      1.77 o 
   5   6  20        0.80        4.32      2.08 o 
   6   6  20        3.47        1.08      2.12 o 
   1   7  20        0.22        2.81      2.41 o 
   2   7  20        1.45        5.23      2.58 o 
   3   7  20       17.41       16.85      2.97 o 
   4   7  20       16.62       17.95      3.39 o 
   5   7  20        7.66       10.62      3.56 o 
   6   7  20        0.00       -0.24      2.51 o 
   0   8  20        0.03        5.18      3.82 o 
   1   8  20       34.17       27.30      3.55 o 
   2   8  20        0.79       -0.84      1.91 o 
   3   8  20        0.12        2.06      2.28 o 
   4   8  20        0.12       -2.63      1.89 o 
   5   8  20        0.93        1.40      2.58 o 
   1   9  20       21.53       18.50      4.19 o 
   2   9  20        0.00        0.64      1.67 o 
   3   9  20        4.04        7.91      2.34 o 
   4   9  20       11.95       13.98      3.03 o 
   0  10  20        0.01       -3.70      2.46 o 
   1  10  20        1.74        4.26      3.05 o 
   2  10  20       22.79       23.24      3.22 o 
   3  10  20       14.31       21.70      3.24 o 
   1  11  20        3.45        5.14      3.51 o 
   1   1  21      104.73      104.59      2.74 o 
   2   1  21      229.37      202.91      4.30 o 
   3   1  21        6.69        4.62      1.46 o 
   4   1  21       22.76       23.06      2.25 o 
   5   1  21        1.87        5.47      1.86 o 
   6   1  21        0.90        2.15      2.23 o 
   7   1  21        3.56        9.12      3.79 o 
   0   2  21      762.24      692.99     11.33 o 
   1   2  21      103.31      120.56      2.97 o 
   2   2  21       38.78       40.02      2.18 o 
   3   2  21       33.45       35.90      2.45 o 
   4   2  21       18.74       20.03      2.53 o 
   5   2  21       24.83       28.28      3.25 o 
   6   2  21       13.89       15.47      2.81 o 
   7   2  21        0.37        3.52      3.49 o 
   1   3  21      148.88      168.75      3.82 o 
   2   3  21      132.27      131.60      3.83 o 
   3   3  21       13.17       17.06      2.10 o 
   4   3  21       54.24       56.98      3.40 o 
   5   3  21        0.00        0.17      1.68 o 
   6   3  21        1.24        3.21      2.53 o 
   7   3  21        3.59        8.68      3.20 o 
   0   4  21        9.85       14.29      2.55 o 
   1   4  21      108.00       99.44      3.74 o 
   2   4  21       27.26       30.71      2.78 o 
   3   4  21        8.24       13.79      2.08 o 
   4   4  21        2.31        0.04      1.94 o 
   5   4  21       12.20       10.60      2.40 o 
   6   4  21       23.18       19.44      3.05 o 
   1   5  21       23.79       23.41      2.84 o 
   2   5  21        0.02       -2.54      1.69 o 
   3   5  21       76.98       62.44      3.92 o 
   4   5  21       41.66       42.00      3.49 o 
   5   5  21       17.92       25.81      3.18 o 
   6   5  21        1.21        4.94      3.65 o 
   0   6  21        4.44        1.36      3.57 o 
   1   6  21       17.72        9.24      2.68 o 
   2   6  21       21.35       23.84      2.73 o 
   3   6  21       36.41       43.51      3.62 o 
   4   6  21        4.89        8.12      2.23 o 
   5   6  21       13.66       17.98      2.89 o 
   6   6  21        6.60        9.58      2.95 o 
   1   7  21       32.23       36.10      4.44 o 
   2   7  21       24.54       25.56      3.50 o 
   3   7  21        0.42        4.93      2.22 o 
   4   7  21        1.87        4.86      2.19 o 
   5   7  21       16.95       22.13      3.05 o 
   0   8  21       54.71       57.07      9.00 o 
   1   8  21        0.33        2.58      2.14 o 
   2   8  21        0.79        1.36      1.92 o 
   3   8  21       35.27       31.81      4.77 o 
   4   8  21        1.70        5.46      2.39 o 
   5   8  21        0.64        1.29      2.30 o 
   1   9  21        4.14       13.63      3.96 o 
   2   9  21        7.48       10.14      2.48 o 
   3   9  21        4.01        4.59      2.16 o 
   4   9  21        6.93       11.86      2.93 o 
   0  10  21        0.00       -3.08      4.19 o 
   1  10  21        0.16        1.86      2.93 o 
   2  10  21        3.20        8.76      2.47 o 
   3  10  21        0.08        2.43      3.30 o 
   0   0  22      185.75      186.23      6.20 o 
   1   0  22       25.45       14.99      2.26 o 
   2   0  22        1.10        0.26      1.58 o 
   3   0  22      312.97      319.96      8.40 o 
   4   0  22       37.01       31.39      9.08 o 
   5   0  22       30.84       32.27      4.76 o 
   6   0  22       12.03        8.00      3.96 o 
   7   0  22       46.04       47.49      6.88 o 
   1   1  22      189.47      176.24      3.36 o 
   2   1  22       28.47       41.96      2.27 o 
   3   1  22       14.88       14.38      1.92 o 
   4   1  22        4.34        3.27      1.57 o 
   5   1  22      115.96      124.24      5.04 o 
   6   1  22        9.84        6.49      2.48 o 
   7   1  22       34.68       41.78      5.43 o 
   0   2  22      125.49      136.29      4.17 o 
   1   2  22      115.39      124.42      4.48 o 
   2   2  22        5.28        6.00      1.34 o 
   3   2  22       70.75       68.16      3.19 o 
   4   2  22        1.28        8.49      1.81 o 
   5   2  22       55.34       58.96      4.07 o 
   6   2  22        0.73        0.06      2.09 o 
   7   2  22       21.33       23.77      7.59 o 
   1   3  22       62.27       70.19      2.95 o 
   2   3  22       17.43       25.00      2.14 o 
   3   3  22      226.62      211.07      5.21 o 
   4   3  22       13.26       16.33      2.27 o 
   5   3  22       12.63        8.25      2.14 o 
   6   3  22       14.93       21.29      3.46 o 
   0   4  22        0.20        0.86      2.77 o 
   1   4  22      284.27      274.48      6.21 o 
   2   4  22       34.63       25.72      2.48 o 
   3   4  22       15.74       11.66      2.07 o 
   4   4  22       13.17       22.03      2.82 o 
   5   4  22       23.38       19.61      2.94 o 
   6   4  22       12.60       15.16      3.13 o 
   1   5  22      172.57      170.12      5.78 o 
   2   5  22        0.05        1.78      1.78 o 
   3   5  22       77.69       68.84      4.16 o 
   4   5  22       42.60       42.16      3.68 o 
   5   5  22        1.72        0.77      2.01 o 
   6   5  22        2.93        4.30      2.33 o 
   0   6  22        7.83       11.22      5.05 o 
   1   6  22       84.95       71.57      6.03 o 
   2   6  22       54.27       49.53      5.97 o 
   3   6  22       62.60       62.79      4.23 o 
   4   6  22        0.17        1.04      1.95 o 
   5   6  22        0.36        0.49      1.99 o 
   1   7  22       49.43       44.98      8.71 o 
   2   7  22       13.94       13.47      2.59 o 
   3   7  22        0.00        1.08      1.99 o 
   4   7  22       10.01        7.45      2.21 o 
   5   7  22        7.67        5.08      3.78 o 
   0   8  22       44.50       33.28      7.39 o 
   1   8  22        1.49        6.69      3.44 o 
   2   8  22        0.80       -0.78      1.99 o 
   3   8  22        9.33       11.51      3.58 o 
   4   8  22        1.01       -2.06      2.69 o 
   1   9  22        9.39       11.35      3.94 o 
   2   9  22        6.47        3.36      2.15 o 
   3   9  22        0.85        1.50      2.22 o 
   0  10  22        0.22        2.22      4.31 o 
   1  10  22        2.98        4.54      3.14 o 
   2  10  22        7.95        9.35      2.99 o 
   1   1  23       28.79       20.59      1.60 o 
   2   1  23        5.83        4.24      1.29 o 
   3   1  23        9.76       14.08      1.92 o 
   4   1  23       14.57       10.66      2.09 o 
   5   1  23        0.00        2.85      1.87 o 
   6   1  23        2.90        5.98      3.19 o 
   0   2  23        0.84        0.79      1.74 o 
   1   2  23       29.19       28.37      2.00 o 
   2   2  23       53.11       47.99      2.68 o 
   3   2  23        2.44        2.72      1.54 o 
   4   2  23       12.71       12.59      2.01 o 
   5   2  23        8.00       10.18      2.46 o 
   6   2  23        3.33        2.83      2.21 o 
   1   3  23        4.15        0.28      1.27 o 
   2   3  23        0.16       -0.46      1.31 o 
   3   3  23        0.00        0.03      1.40 o 
   4   3  23       35.02       35.42      2.96 o 
   5   3  23        0.09       -0.91      1.81 o 
   6   3  23        1.78        1.24      2.41 o 
   0   4  23        0.66        6.29      2.72 o 
   1   4  23       27.19       32.50      2.61 o 
   2   4  23        5.74       10.03      1.99 o 
   3   4  23        0.01       -0.34      1.79 o 
   4   4  23       21.02       18.91      2.75 o 
   5   4  23        5.42        8.17      2.41 o 
   6   4  23        9.39       11.90      4.82 o 
   1   5  23       11.48       10.37      2.20 o 
   2   5  23        0.76       -0.75      1.72 o 
   3   5  23       64.52       81.67      4.47 o 
   4   5  23        0.00        0.52      1.97 o 
   5   5  23        1.25        4.09      2.14 o 
   6   5  23       16.26       16.59      3.01 o 
   0   6  23        3.90        8.50      4.31 o 
   1   6  23       30.32       27.88      3.30 o 
   2   6  23       10.70        6.18      1.96 o 
   3   6  23        2.01        3.62      1.90 o 
   4   6  23        7.21        6.89      2.20 o 
   5   6  23       25.87       32.64      3.51 o 
   1   7  23        1.33        0.25      2.61 o 
   2   7  23        0.23        3.19      3.17 o 
   3   7  23       13.41       15.37      3.04 o 
   4   7  23        6.18        9.68      2.26 o 
   5   7  23        2.08        3.06      2.23 o 
   0   8  23       11.35        1.48      4.19 o 
   1   8  23        3.40       -0.18      2.53 o 
   2   8  23        3.54        1.84      2.03 o 
   3   8  23        0.77        2.11      2.27 o 
   4   8  23        2.26        3.77      2.38 o 
   1   9  23        6.46        4.12      3.13 o 
   2   9  23        1.41        0.44      1.90 o 
   3   9  23        0.45        2.58      2.42 o 
   0  10  23        0.01        4.07      4.56 o 
   1  10  23        3.21        7.03      5.85 o 
   0   0  24       79.31       61.80      4.05 o 
   1   0  24        1.19        1.80      1.58 o 
   2   0  24       80.57       64.61      5.25 o 
   3   0  24       68.63       80.85      4.51 o 
   4   0  24        2.15        6.29      2.73 o 
   5   0  24        7.53        9.71      3.09 o 
   6   0  24        4.60       -0.42      2.53 o 
   1   1  24       60.22       55.10      2.48 o 
   2   1  24       42.15       47.06      2.48 o 
   3   1  24        1.88        2.09      1.46 o 
   4   1  24       31.13       33.12      2.92 o 
   5   1  24       28.82       38.25      3.33 o 
   6   1  24        1.76        0.67      2.02 o 
   0   2  24      182.52      162.82      5.53 o 
   1   2  24       66.45       62.45      3.52 o 
   2   2  24       28.70       32.45      2.39 o 
   3   2  24       86.70       91.61      3.73 o 
   4   2  24        8.49        6.68      1.79 o 
   5   2  24       13.27       16.27      2.71 o 
   6   2  24        0.68       -2.02      1.93 o 
   1   3  24      139.94      124.89      3.90 o 
   2   3  24       56.03       47.92      3.03 o 
   3   3  24       63.47       70.89      3.41 o 
   4   3  24        0.46        1.56      1.70 o 
   5   3  24       20.01       18.04      2.91 o 
   6   3  24        0.33       -0.35      2.33 o 
   0   4  24       19.28       18.99      6.41 o 
   1   4  24      128.12      120.89      4.29 o 
   2   4  24        0.76        1.56      1.56 o 
   3   4  24       17.94       13.81      3.49 o 
   4   4  24        0.39        2.39      1.80 o 
   5   4  24        8.51       11.40      2.59 o 
   6   4  24        0.80        3.06      3.04 o 
   1   5  24       42.86       35.00      2.98 o 
   2   5  24        3.37        6.17      1.99 o 
   3   5  24       22.57       26.21      3.77 o 
   4   5  24        5.04        3.17      2.00 o 
   5   5  24        1.16        3.00      2.07 o 
   0   6  24       13.66        9.24      5.42 o 
   1   6  24       18.77       18.69      4.08 o 
   2   6  24        0.69        2.22      1.85 o 
   3   6  24        0.00        0.73      1.92 o 
   4   6  24        0.80        2.67      1.99 o 
   5   6  24        2.19        6.17      2.32 o 
   1   7  24        3.18        1.92      2.34 o 
   2   7  24        4.65        9.91      2.44 o 
   3   7  24        2.57        2.28      2.26 o 
   4   7  24        0.03        1.88      1.98 o 
   0   8  24        0.06        6.41      4.31 o 
   1   8  24        0.13        0.40      2.19 o 
   2   8  24        1.94        1.56      2.41 o 
   3   8  24        0.00       -0.94      2.14 o 
   4   8  24        0.39        5.58      2.55 o 
   1   9  24        4.15        8.30      3.29 o 
   2   9  24        0.43        0.19      3.27 o 
   3   9  24        9.82        9.66      2.88 o 
   0  10  24        3.09        8.75      4.81 o 
   1   1  25       35.31       36.67      2.19 o 
   2   1  25        6.40        6.50      1.45 o 
   3   1  25        6.72       12.62      1.87 o 
   4   1  25        2.61        3.58      2.87 o 
   5   1  25       13.36       12.11      2.41 o 
   6   1  25        0.30        0.25      2.05 o 
   0   2  25       52.23       58.31      3.69 o 
   1   2  25        0.02        1.33      1.34 o 
   2   2  25        3.13        4.77      1.51 o 
   3   2  25       67.00       74.15      3.93 o 
   4   2  25        8.20       11.66      2.03 o 
   5   2  25        6.29        6.72      2.24 o 
   6   2  25        0.10        3.58      2.09 o 
   1   3  25       15.55       19.08      2.22 o 
   2   3  25       58.45       55.56      4.17 o 
   3   3  25       17.19       19.44      2.24 o 
   4   3  25        0.10        2.33      1.72 o 
   5   3  25        1.42        4.12      2.17 o 
   6   3  25        0.96        1.44      4.00 o 
   0   4  25      126.65      126.56      7.73 o 
   1   4  25        0.30        0.46      1.45 o 
   2   4  25        3.81        3.12      1.63 o 
   3   4  25        1.07        0.84      1.65 o 
   4   4  25        0.07       -0.14      1.88 o 
   5   4  25        0.38        4.63      2.18 o 
   1   5  25        0.29       -1.72      1.92 o 
   2   5  25       10.77       11.46      2.24 o 
   3   5  25        1.39        4.59      2.00 o 
   4   5  25        3.87        5.87      2.51 o 
   5   5  25       18.10       16.63      2.80 o 
   0   6  25        0.86        4.44      4.31 o 
   1   6  25       14.64       18.61      3.47 o 
   2   6  25        2.35        0.90      2.50 o 
   3   6  25        8.79        9.67      2.42 o 
   4   6  25        0.02        0.40      2.17 o 
   5   6  25        3.27        5.88      2.31 o 
   1   7  25        1.35        2.32      2.48 o 
   2   7  25        0.16        1.26      1.79 o 
   3   7  25       11.14       10.34      2.68 o 
   4   7  25        0.01        4.92      2.21 o 
   0   8  25        5.92       15.28      5.79 o 
   1   8  25        1.50        3.75      3.44 o 
   2   8  25        1.37        7.98      2.91 o 
   3   8  25        0.22        5.06      2.39 o 
   1   9  25        0.02        6.67      2.68 o 
   2   9  25        1.34        4.03      2.52 o 
   0   0  26       26.86       13.19      3.21 o 
   1   0  26       15.07       14.74      2.05 o 
   2   0  26        2.40        6.42      2.05 o 
   3   0  26       16.27       18.32      5.74 o 
   4   0  26       19.36       17.32      3.53 o 
   5   0  26        0.24        7.68      2.90 o 
   6   0  26        0.49       -1.19      2.57 o 
   1   1  26        2.42        5.40      1.40 o 
   2   1  26       36.68       33.49      2.26 o 
   3   1  26        0.73        0.56      1.40 o 
   4   1  26        1.20        1.11      1.78 o 
   5   1  26        0.15        1.05      1.75 o 
   6   1  26        5.48        8.30      2.40 o 
   0   2  26       39.25       35.92      3.19 o 
   1   2  26       12.38        6.96      1.61 o 
   2   2  26        5.64        4.80      1.57 o 
   3   2  26       13.49       13.67      1.98 o 
   4   2  26       31.51       35.45      3.14 o 
   5   2  26        2.88        2.38      2.06 o 
   6   2  26        0.00       -2.64      2.04 o 
   1   3  26      102.52      102.47      4.06 o 
   2   3  26       43.51       39.25      2.92 o 
   3   3  26        1.57        3.85      1.78 o 
   4   3  26        0.51       -1.31      1.65 o 
   5   3  26        0.75        0.76      2.08 o 
   0   4  26       10.10       14.40      3.67 o 
   1   4  26       10.63        8.14      2.03 o 
   2   4  26        1.65        3.09      1.69 o 
   3   4  26       26.50       35.00      3.26 o 
   4   4  26       20.53       18.24      2.78 o 
   5   4  26        3.79        4.97      2.30 o 
   1   5  26        8.14        6.96      2.70 o 
   2   5  26        0.62        1.37      1.71 o 
   3   5  26        4.54        2.37      1.84 o 
   4   5  26        0.22       -1.58      1.85 o 
   5   5  26        1.03        0.57      3.18 o 
   0   6  26        8.45       20.95      7.15 o 
   1   6  26        4.39        2.06      2.19 o 
   2   6  26        1.11        2.15      2.07 o 
   3   6  26        1.46        2.49      1.91 o 
   4   6  26        0.07        2.42      2.07 o 
   1   7  26        0.21        2.20      2.60 o 
   2   7  26        3.92        7.09      4.31 o 
   3   7  26        3.63        5.45      2.49 o 
   4   7  26        0.83        4.81      3.93 o 
   0   8  26        1.18        5.92      4.56 o 
   1   8  26        1.10        1.63      2.67 o 
   2   8  26        0.09        1.34      3.68 o 
   3   8  26        1.69        5.71      2.47 o 
   1   9  26        0.66        2.33      2.34 o 
   1   1  27       22.23       22.66      1.92 o 
   2   1  27        8.99       10.22      1.77 o 
   3   1  27        0.01       -1.57      1.36 o 
   4   1  27        4.60        3.95      1.87 o 
   5   1  27        1.59        1.86      2.51 o 
   0   2  27       31.86       47.11      3.51 o 
   1   2  27       15.52       16.85      2.17 o 
   2   2  27       13.09       17.14      2.27 o 
   3   2  27        0.81        0.59      1.48 o 
   4   2  27        0.08       -0.77      1.60 o 
   5   2  27        2.79        2.73      2.60 o 
   1   3  27        6.81       12.20      2.22 o 
   2   3  27        0.50        1.69      1.55 o 
   3   3  27        0.26       -1.05      1.63 o 
   4   3  27        0.72        1.93      1.80 o 
   5   3  27        1.60        2.03      2.10 o 
   0   4  27        5.10        5.92      4.93 o 
   1   4  27        0.02        0.87      1.68 o 
   2   4  27        0.00       -1.49      1.46 o 
   3   4  27        0.08        1.83      1.90 o 
   4   4  27        0.00        0.63      1.97 o 
   5   4  27        0.86        9.61      2.81 o 
   1   5  27        0.60       -1.56      3.21 o 
   2   5  27        3.45        3.19      2.32 o 
   3   5  27        0.68        1.56      1.98 o 
   4   5  27        0.49       -1.01      1.97 o 
   0   6  27        0.00       -1.85      4.19 o 
   1   6  27        0.10        4.95      2.52 o 
   2   6  27        0.53        1.40      2.55 o 
   3   6  27       11.22       16.25      2.67 o 
   4   6  27        0.16       -0.32      4.01 o 
   1   7  27        7.22       10.14      3.03 o 
   2   7  27        1.69       -2.27      2.48 o 
   3   7  27        4.57        6.51      2.75 o 
   0   8  27       10.26       16.27      5.67 o 
   1   8  27        0.52        2.26      2.70 o 
   2   8  27        4.05        4.80      2.83 o 
   0   0  28       68.71       65.55      9.86 o 
   1   0  28        3.08        4.62      2.02 o 
   2   0  28        2.19        4.18      2.02 o 
   3   0  28        0.12       -0.80      1.95 o 
   4   0  28        1.24        0.88      2.37 o 
   5   0  28        0.71        0.28      2.63 o 
   1   1  28        4.86        7.69      1.72 o 
   2   1  28       11.09       13.18      1.90 o 
   3   1  28        0.33        1.14      1.95 o 
   4   1  28        2.09       -0.62      1.66 o 
   5   1  28        1.53        0.91      1.79 o 
   0   2  28        0.02        2.12      2.17 o 
   1   2  28        0.05        0.80      1.44 o 
   2   2  28        5.68        6.29      1.83 o 
   3   2  28        0.06        1.47      1.45 o 
   4   2  28        0.58        3.13      1.86 o 
   5   2  28        0.23        3.70      2.25 o 
   1   3  28        0.02       -0.69      1.50 o 
   2   3  28        3.03        5.32      1.77 o 
   3   3  28        4.96        3.77      1.77 o 
   4   3  28        5.92       10.84      2.51 o 
   5   3  28        0.03       -0.05      1.91 o 
   0   4  28        5.54        1.95      4.07 o 
   1   4  28        7.21        4.56      1.97 o 
   2   4  28        1.81       -0.71      2.27 o 
   3   4  28        0.52        0.52      1.87 o 
   4   4  28        0.63        4.43      2.16 o 
   1   5  28        0.05        1.06      2.40 o 
   2   5  28        0.49       -0.51      1.78 o 
   3   5  28        3.08        5.43      2.13 o 
   4   5  28        1.74        4.46      2.23 o 
   0   6  28        6.74        0.00      3.94 o 
   1   6  28        0.76        1.43      2.62 o 
   2   6  28       10.88        7.17      3.32 o 
   3   6  28        0.12        3.95      2.27 o 
   1   7  28        7.30       12.93      3.33 o 
   2   7  28        0.60        3.41      2.98 o 
   0   8  28        0.09        4.31      4.44 o 
   1   8  28        4.32        5.02      2.95 o 
   1   1  29        3.35        4.41      1.53 o 
   2   1  29        1.38        1.01      1.32 o 
   3   1  29        0.18        0.38      1.58 o 
   4   1  29        0.36        1.61      1.77 o 
   5   1  29        0.00        2.76      1.92 o 
   0   2  29        6.96        5.81      2.45 o 
   1   2  29        2.90        4.25      1.75 o 
   2   2  29        4.14        4.22      1.66 o 
   3   2  29        2.39        4.83      1.89 o 
   4   2  29        0.37        2.14      1.80 o 
   1   3  29        3.18        3.14      1.78 o 
   2   3  29        0.34        2.85      1.62 o 
   3   3  29        0.18        3.33      1.86 o 
   4   3  29        1.10       -1.05      2.06 o 
   0   4  29        1.21       -0.67      2.84 o 
   1   4  29        0.49        3.35      1.80 o 
   2   4  29        1.88        1.78      1.84 o 
   3   4  29        0.16        2.86      2.39 o 
   4   4  29        3.07        5.45      2.33 o 
   1   5  29        1.44        8.90      3.15 o 
   2   5  29        1.74        1.03      2.01 o 
   3   5  29        0.57        6.01      2.18 o 
   0   6  29        0.02        5.55      5.55 o 
   1   6  29        0.27       -0.46      3.07 o 
   2   6  29        0.12        1.92      2.36 o 
   3   6  29        0.00        2.03      2.16 o 
   1   7  29        0.09       -1.06      2.49 o 
   2   7  29        0.02        3.01      4.05 o 
   0   0  30        0.35        4.56      4.19 o 
   1   0  30        0.25       -2.77      1.85 o 
   2   0  30        0.57       -0.73      1.96 o 
   3   0  30        0.00        0.07      2.20 o 
   4   0  30        1.60        0.82      2.60 o 
   1   1  30        0.26        0.28      1.70 o 
   2   1  30        0.16        2.73      1.58 o 
   3   1  30        0.20        1.45      1.67 o 
   4   1  30        0.48        2.67      1.89 o 
   0   2  30        0.02        1.19      2.86 o 
   1   2  30        0.01       -0.87      1.51 o 
   2   2  30        0.00        3.63      1.67 o 
   3   2  30        0.05        0.62      1.67 o 
   4   2  30        0.22        5.39      2.04 o 
   1   3  30        0.06       -1.09      1.69 o 
   2   3  30        0.06        3.07      1.96 o 
   3   3  30        0.70        2.96      1.86 o 
   4   3  30        0.05       -0.44      2.33 o 
   0   4  30        0.62       -0.63      2.96 o 
   1   4  30        0.04        1.17      2.56 o 
   2   4  30        0.05       -0.48      1.89 o 
   3   4  30        0.69        2.48      1.84 o 
   1   5  30        0.21       -3.47      2.44 o 
   2   5  30        1.64        2.71      2.30 o 
   3   5  30        1.05        3.20      2.07 o 
   0   6  30        0.37        0.06      3.31 o 
   1   6  30        0.05       -1.83      2.46 o 
   2   6  30        3.07        3.19      2.88 o 
   1   1  31        0.61       -1.09      1.71 o 
   2   1  31        0.00        0.97      2.08 o 
   3   1  31        0.86        2.21      1.81 o 
   4   1  31        0.17        2.89      1.98 o 
   0   2  31        0.04        3.11      2.36 o 
   1   2  31        0.01        1.34      1.88 o 
   2   2  31        0.58        1.78      1.82 o 
   3   2  31        0.26        3.62      1.86 o 
   4   2  31        1.09        4.25      2.21 o 
   1   3  31        0.04       -1.45      2.18 o 
   2   3  31        0.81        2.47      1.96 o 
   3   3  31        0.00        4.42      1.95 o 
   0   4  31        0.28       -1.67      3.19 o 
   1   4  31        0.20        1.15      1.72 o 
   2   4  31        0.32        2.49      2.33 o 
   3   4  31        0.10       -0.10      3.36 o 
   1   5  31        0.57        1.49      2.86 o 
   2   5  31        0.04        6.31      2.39 o 
   0   6  31        1.14        4.03      3.82 o 
   1   6  31        0.25        6.29      3.37 o 
   0   0  32        0.06        3.57      5.05 o 
   1   0  32        1.61        7.34      3.77 o 
   2   0  32        2.93        8.09      3.54 o 
   3   0  32        3.65        9.88      3.12 o 
   1   1  32        3.55        2.79      2.31 o 
   2   1  32        1.08        1.04      1.89 o 
   3   1  32        0.16        7.79      2.25 o 
   0   2  32        4.21        1.48      2.43 o 
   1   2  32        1.42        4.58      2.07 o 
   2   2  32        0.21        2.26      1.99 o 
   3   2  32        1.47        2.75      2.16 o 
   1   3  32        0.02        0.54      1.90 o 
   2   3  32        2.12        4.91      2.09 o 
   3   3  32        1.70        4.40      2.10 o 
   0   4  32        2.68       -0.67      3.06 o 
   1   4  32        0.04        2.47      2.74 o 
   2   4  32        1.25       -0.13      1.98 o 
   1   5  32        0.95        2.46      2.98 o 
   1   1  33        0.20        2.77      2.24 o 
   2   1  33        0.78       -0.68      2.57 o 
   0   2  33        6.39        6.80      3.01 o 
   1   2  33        0.06        0.74      2.17 o 
   2   2  33        2.28        4.85      2.28 o 
   1   3  33        0.01       -1.41      1.93 o 
   2   3  33        1.09        0.82      2.06 o 
   0   4  33        1.51        6.55      4.75 o 
   1   4  33        0.01       -0.85      2.30 o 
   0   0  34        2.40       -2.59      4.68 o 
   1   0  34        0.04       -0.20      4.38 o 
   2   0  34        0.91       -1.48      4.93 o 
   1   1  34        0.53       -4.30      5.44 o 
   0   2  34        0.72       -6.84      4.56 o 
   1   2  34        0.24        3.41      2.42 o 
                                                 
